# Supplementary material for: Unraveling the deep learning gearbox in optical coherence tomography image segmentation towards explainable artificial intelligence
Source: Commun Biol. 2021 Feb 5;4:170. doi: 10.1038/s42003-021-01697-y (PMC7864998; doi:10.1038/s42003-021-01697-y)
Supplement: Supplementary file 3 — Supplementary Data 1 [file 42003_2021_1697_MOESM3_ESM.csv]

overall
b_scan_name	hd_g1_g2	hd_g1_g3	hd_g2_g3	hd_g1_cnn	hd_g2_cnn	hd_g3_cnn
Eye1_1	0.0199	0.0182	0.0091	0.0228	0.0149	0.0116
Eye1_10	0.0124	0.0199	0.0123	0.0222	0.0140	0.0112
Eye1_11	0.0105	0.0362	0.0345	0.0264	0.0245	0.0118
Eye1_12	0.0288	0.0237	0.0147	0.0150	0.0195	0.0116
Eye1_13	0.0110	0.0336	0.0277	0.0132	0.0112	0.0225
Eye1_14	0.0082	0.0146	0.0094	0.0107	0.0111	0.0157
Eye1_15	0.0214	0.0198	0.0085	0.0112	0.0207	0.0202
Eye1_16	0.0098	0.0266	0.0203	0.0138	0.0086	0.0186
Eye1_17	0.0185	0.0235	0.0090	0.0123	0.0124	0.0167
Eye1_18	0.0169	0.0222	0.0068	0.0172	0.0097	0.0095
Eye1_19	0.0092	0.0258	0.0188	0.0110	0.0124	0.0237
Eye1_2	0.0118	0.0316	0.0227	0.0221	0.0150	0.0149
Eye1_20	0.0097	0.0282	0.0251	0.0111	0.0091	0.0228
Eye1_21	0.0102	0.0287	0.0211	0.0146	0.0093	0.0171
Eye1_22	0.0116	0.0206	0.0241	0.0116	0.0121	0.0144
Eye1_23	0.0059	0.0191	0.0196	0.0125	0.0122	0.0111
Eye1_24	0.0215	0.0311	0.0121	0.0196	0.0084	0.0138
Eye1_25	0.0173	0.0227	0.0072	0.0189	0.0096	0.0104
Eye1_3	0.0129	0.0306	0.0207	0.0260	0.0179	0.0142
Eye1_4	0.0150	0.0309	0.0218	0.0271	0.0174	0.0113
Eye1_5	0.0120	0.0176	0.0184	0.0161	0.0167	0.0080
Eye1_6	0.0136	0.0133	0.0106	0.0131	0.0207	0.0176
Eye1_7	0.0124	0.0109	0.0098	0.0158	0.0151	0.0093
Eye1_8	0.0179	0.0174	0.0060	0.0146	0.0126	0.0124
Eye1_9	0.0122	0.0271	0.0215	0.0136	0.0127	0.0180
Eye2_1	0.0214	0.0403	0.0209	0.0221	0.0145	0.0271
Eye2_10	0.0088	0.0278	0.0286	0.0142	0.0140	0.0197
Eye2_11	0.0362	0.0299	0.0105	0.0145	0.0315	0.0234
Eye2_12	0.0208	0.0213	0.0058	0.0128	0.0161	0.0150
Eye2_13	0.0087	0.0115	0.0097	0.0180	0.0123	0.0152
Eye2_14	0.0167	0.0271	0.0121	0.0125	0.0131	0.0215
Eye2_15	0.0102	0.0152	0.0097	0.0100	0.0088	0.0133
Eye2_16	0.0159	0.0227	0.0093	0.0129	0.0125	0.0190
Eye2_17	0.0083	0.0224	0.0176	0.0126	0.0140	0.0284
Eye2_18	0.0129	0.0249	0.0168	0.0155	0.0110	0.0240
Eye2_19	0.0164	0.0224	0.0086	0.0119	0.0190	0.0203
Eye2_2	0.0082	0.0224	0.0207	0.0136	0.0119	0.0151
Eye2_20	0.0080	0.0255	0.0270	0.0110	0.0086	0.0287
Eye2_21	0.0372	0.0420	0.0090	0.0207	0.0214	0.0265
Eye2_22	0.0215	0.0290	0.0106	0.0170	0.0183	0.0241
Eye2_23	0.0387	0.0358	0.0076	0.0177	0.0278	0.0234
Eye2_24	0.0368	0.0305	0.0085	0.0190	0.0279	0.0218
Eye2_25	0.0299	0.0396	0.0121	0.0143	0.0281	0.0347
Eye2_3	0.0242	0.0176	0.0097	0.0122	0.0266	0.0182
Eye2_4	0.0136	0.0256	0.0154	0.0166	0.0094	0.0196
Eye2_5	0.0124	0.0298	0.0186	0.0135	0.0106	0.0225
Eye2_6	0.0384	0.0338	0.0070	0.0148	0.0318	0.0272
Eye2_7	0.0110	0.0291	0.0203	0.0123	0.0116	0.0233
Eye2_8	0.0151	0.0336	0.0220	0.0102	0.0123	0.0309
Eye2_9	0.0128	0.0194	0.0190	0.0193	0.0106	0.0250
Eye3_1	0.0142	0.0355	0.0254	0.0198	0.0138	0.0223
Eye3_10	0.0215	0.0390	0.0209	0.0223	0.0137	0.0208
Eye3_11	0.0203	0.0275	0.0091	0.0235	0.0100	0.0105
Eye3_12	0.0101	0.0232	0.0193	0.0180	0.0140	0.0196
Eye3_13	0.0082	0.0356	0.0312	0.0231	0.0187	0.0202
Eye3_14	0.0336	0.0571	0.0266	0.0323	0.0150	0.0318
Eye3_15	0.0095	0.0291	0.0297	0.0163	0.0145	0.0227
Eye3_16	0.0160	0.0289	0.0302	0.0215	0.0151	0.0224
Eye3_17	0.0204	0.0537	0.0352	0.0262	0.0126	0.0322
Eye3_18	0.0161	0.0226	0.0084	0.0214	0.0121	0.0126
Eye3_19	0.0199	0.0336	0.0177	0.0214	0.0152	0.0181
Eye3_2	0.0108	0.0359	0.0282	0.0183	0.0106	0.0195
Eye3_20	0.0129	0.0429	0.0340	0.0148	0.0090	0.0310
Eye3_21	0.0148	0.0232	0.0119	0.0173	0.0102	0.0102
Eye3_22	0.0155	0.0190	0.0072	0.0185	0.0112	0.0098
Eye3_23	0.0158	0.0240	0.0113	0.0132	0.0113	0.0157
Eye3_24	0.0133	0.0319	0.0214	0.0285	0.0188	0.0120
Eye3_25	0.0152	0.0298	0.0178	0.0150	0.0119	0.0188
Eye3_3	0.0079	0.0247	0.0209	0.0155	0.0126	0.0167
Eye3_4	0.0146	0.0351	0.0225	0.0246	0.0135	0.0148
Eye3_5	0.0095	0.0275	0.0220	0.0153	0.0109	0.0183
Eye3_6	0.0122	0.0299	0.0221	0.0185	0.0105	0.0171
Eye3_7	0.0167	0.0336	0.0245	0.0211	0.0109	0.0174
Eye3_8	0.0115	0.0287	0.0330	0.0189	0.0198	0.0184
Eye3_9	0.0205	0.0517	0.0324	0.0292	0.0126	0.0267
Eye4_1	0.0107	0.0341	0.0287	0.0244	0.0203	0.0222
Eye4_10	0.0112	0.0320	0.0242	0.0150	0.0117	0.0273
Eye4_11	0.0165	0.0326	0.0174	0.0140	0.0145	0.0266
Eye4_12	0.0177	0.0262	0.0107	0.0135	0.0170	0.0221
Eye4_13	0.0097	0.0313	0.0272	0.0139	0.0135	0.0256
Eye4_14	0.0127	0.0214	0.0141	0.0151	0.0141	0.0167
Eye4_15	0.0107	0.0236	0.0234	0.0130	0.0121	0.0219
Eye4_16	0.0079	0.0179	0.0137	0.0143	0.0124	0.0207
Eye4_17	0.0209	0.0411	0.0234	0.0211	0.0146	0.0283
Eye4_18	0.0270	0.0200	0.0101	0.0179	0.0274	0.0191
Eye4_19	0.0286	0.0227	0.0102	0.0153	0.0243	0.0189
Eye4_2	0.0240	0.0200	0.0087	0.0163	0.0193	0.0155
Eye4_20	0.0185	0.0367	0.0209	0.0204	0.0102	0.0247
Eye4_21	0.0339	0.0357	0.0065	0.0175	0.0258	0.0260
Eye4_22	0.0402	0.0312	0.0149	0.0208	0.0315	0.0188
Eye4_23	0.0194	0.0292	0.0154	0.0201	0.0142	0.0223
Eye4_24	0.0144	0.0202	0.0133	0.0223	0.0218	0.0248
Eye4_25	0.0143	0.0230	0.0109	0.0195	0.0152	0.0191
Eye4_3	0.0229	0.0287	0.0092	0.0294	0.0136	0.0120
Eye4_4	0.0145	0.0341	0.0225	0.0210	0.0130	0.0219
Eye4_5	0.0263	0.0312	0.0082	0.0252	0.0158	0.0160
Eye4_6	0.0260	0.0340	0.0111	0.0155	0.0237	0.0279
Eye4_7	0.0185	0.0369	0.0218	0.0285	0.0159	0.0205
Eye4_8	0.0131	0.0249	0.0207	0.0149	0.0125	0.0201
Eye4_9	0.0113	0.0146	0.0083	0.0141	0.0145	0.0119
Eye5_1	0.0301	0.0096	0.0277	0.0196	0.0316	0.0126
Eye5_10	0.0267	0.0265	0.0103	0.0154	0.0230	0.0204
Eye5_11	0.0112	0.0124	0.0069	0.0115	0.0173	0.0166
Eye5_12	0.0203	0.0099	0.0229	0.0160	0.0167	0.0155
Eye5_13	0.0103	0.0232	0.0188	0.0138	0.0099	0.0188
Eye5_14	0.0110	0.0172	0.0129	0.0158	0.0085	0.0168
Eye5_15	0.0097	0.0234	0.0212	0.0106	0.0087	0.0200
Eye5_16	0.0075	0.0138	0.0113	0.0140	0.0142	0.0128
Eye5_17	0.0140	0.0229	0.0141	0.0151	0.0115	0.0184
Eye5_18	0.0163	0.0340	0.0206	0.0103	0.0161	0.0323
Eye5_19	0.0173	0.0215	0.0090	0.0167	0.0238	0.0286
Eye5_2	0.0168	0.0190	0.0101	0.0210	0.0169	0.0127
Eye5_20	0.0116	0.0295	0.0212	0.0171	0.0139	0.0291
Eye5_21	0.0225	0.0268	0.0103	0.0164	0.0196	0.0204
Eye5_22	0.0232	0.0247	0.0092	0.0144	0.0242	0.0265
Eye5_23	0.0109	0.0156	0.0116	0.0207	0.0155	0.0181
Eye5_24	0.0174	0.0274	0.0134	0.0181	0.0182	0.0249
Eye5_25	0.0152	0.0202	0.0158	0.0181	0.0112	0.0213
Eye5_3	0.0067	0.0133	0.0143	0.0205	0.0190	0.0196
Eye5_4	0.0111	0.0132	0.0123	0.0204	0.0154	0.0144
Eye5_5	0.0200	0.0210	0.0102	0.0215	0.0176	0.0113
Eye5_6	0.0146	0.0233	0.0116	0.0180	0.0147	0.0161
Eye5_7	0.0187	0.0285	0.0116	0.0196	0.0136	0.0155
Eye5_8	0.0100	0.0141	0.0074	0.0196	0.0128	0.0088
Eye5_9	0.0166	0.0221	0.0074	0.0155	0.0113	0.0110
Eye6_1	0.0303	0.0175	0.0159	0.0117	0.0258	0.0143
Eye6_10	0.0189	0.0446	0.0273	0.0187	0.0115	0.0299
Eye6_11	0.0470	0.0311	0.0183	0.0164	0.0343	0.0176
Eye6_12	0.0075	0.0179	0.0191	0.0101	0.0088	0.0181
Eye6_13	0.0104	0.0278	0.0258	0.0131	0.0089	0.0252
Eye6_14	0.0118	0.0349	0.0250	0.0132	0.0099	0.0299
Eye6_15	0.0265	0.0235	0.0100	0.0140	0.0238	0.0190
Eye6_16	0.0280	0.0300	0.0060	0.0086	0.0299	0.0307
Eye6_17	0.0275	0.0239	0.0061	0.0127	0.0301	0.0267
Eye6_18	0.0158	0.0311	0.0166	0.0143	0.0143	0.0261
Eye6_19	0.0404	0.0235	0.0191	0.0128	0.0430	0.0253
Eye6_2	0.0343	0.0308	0.0077	0.0127	0.0274	0.0230
Eye6_20	0.0172	0.0334	0.0191	0.0108	0.0159	0.0320
Eye6_21	0.0171	0.0250	0.0117	0.0136	0.0218	0.0274
Eye6_22	0.0239	0.0346	0.0149	0.0170	0.0285	0.0414
Eye6_23	0.0241	0.0161	0.0110	0.0118	0.0298	0.0216
Eye6_24	0.0141	0.0174	0.0164	0.0212	0.0178	0.0246
Eye6_25	0.0159	0.0319	0.0174	0.0179	0.0195	0.0310
Eye6_3	0.0211	0.0349	0.0162	0.0138	0.0202	0.0322
Eye6_4	0.0173	0.0243	0.0100	0.0107	0.0218	0.0257
Eye6_5	0.0146	0.0248	0.0262	0.0126	0.0099	0.0221
Eye6_6	0.0217	0.0286	0.0112	0.0166	0.0135	0.0219
Eye6_7	0.0124	0.0341	0.0267	0.0140	0.0061	0.0248
Eye6_8	0.0397	0.0367	0.0066	0.0196	0.0268	0.0223
Eye6_9	0.0092	0.0325	0.0271	0.0171	0.0111	0.0195
Eye7_1	0.0134	0.0293	0.0203	0.0142	0.0097	0.0224
Eye7_10	0.0117	0.0361	0.0259	0.0188	0.0109	0.0191
Eye7_11	0.0107	0.0262	0.0179	0.0113	0.0075	0.0216
Eye7_12	0.0190	0.0204	0.0072	0.0143	0.0143	0.0134
Eye7_13	0.0241	0.0234	0.0097	0.0127	0.0187	0.0164
Eye7_14	0.0128	0.0170	0.0091	0.0135	0.0189	0.0197
Eye7_15	0.0158	0.0301	0.0173	0.0110	0.0145	0.0256
Eye7_16	0.0155	0.0219	0.0275	0.0156	0.0131	0.0211
Eye7_17	0.0225	0.0377	0.0204	0.0110	0.0171	0.0293
Eye7_18	0.0093	0.0252	0.0212	0.0092	0.0092	0.0210
Eye7_19	0.0234	0.0299	0.0087	0.0120	0.0184	0.0234
Eye7_2	0.0101	0.0153	0.0112	0.0121	0.0114	0.0137
Eye7_20	0.0102	0.0117	0.0130	0.0139	0.0119	0.0151
Eye7_21	0.0095	0.0166	0.0145	0.0102	0.0115	0.0167
Eye7_22	0.0154	0.0334	0.0247	0.0189	0.0124	0.0160
Eye7_23	0.0169	0.0131	0.0097	0.0182	0.0099	0.0119
Eye7_24	0.0215	0.0139	0.0141	0.0145	0.0247	0.0130
Eye7_25	0.0089	0.0096	0.0117	0.0184	0.0207	0.0128
Eye7_3	0.0190	0.0217	0.0072	0.0125	0.0156	0.0161
Eye7_4	0.0234	0.0145	0.0129	0.0138	0.0236	0.0133
Eye7_5	0.0168	0.0278	0.0134	0.0121	0.0104	0.0177
Eye7_6	0.0171	0.0188	0.0130	0.0124	0.0122	0.0190
Eye7_7	0.0240	0.0346	0.0126	0.0172	0.0144	0.0227
Eye7_8	0.0115	0.0296	0.0262	0.0192	0.0149	0.0150
Eye7_9	0.0125	0.0162	0.0073	0.0123	0.0141	0.0152
Eye8_1	0.0212	0.0246	0.0071	0.0141	0.0201	0.0231
Eye8_10	0.0234	0.0320	0.0122	0.0163	0.0151	0.0202
Eye8_11	0.0064	0.0256	0.0245	0.0101	0.0082	0.0223
Eye8_12	0.0252	0.0255	0.0087	0.0143	0.0216	0.0211
Eye8_13	0.0181	0.0244	0.0086	0.0142	0.0141	0.0197
Eye8_14	0.0109	0.0277	0.0234	0.0131	0.0099	0.0205
Eye8_15	0.0161	0.0321	0.0198	0.0171	0.0094	0.0211
Eye8_16	0.0275	0.0392	0.0129	0.0221	0.0125	0.0214
Eye8_17	0.0207	0.0376	0.0189	0.0173	0.0109	0.0256
Eye8_18	0.0150	0.0188	0.0072	0.0124	0.0119	0.0147
Eye8_19	0.0312	0.0295	0.0071	0.0096	0.0252	0.0249
Eye8_2	0.0140	0.0221	0.0128	0.0125	0.0157	0.0233
Eye8_20	0.0289	0.0325	0.0069	0.0116	0.0243	0.0270
Eye8_21	0.0125	0.0381	0.0357	0.0155	0.0133	0.0253
Eye8_22	0.0120	0.0211	0.0241	0.0179	0.0095	0.0258
Eye8_23	0.0225	0.0285	0.0106	0.0106	0.0162	0.0211
Eye8_24	0.0299	0.0425	0.0163	0.0179	0.0186	0.0268
Eye8_25	0.0306	0.0433	0.0155	0.0223	0.0117	0.0234
Eye8_3	0.0321	0.0322	0.0121	0.0162	0.0229	0.0189
Eye8_4	0.0122	0.0333	0.0340	0.0112	0.0110	0.0276
Eye8_5	0.0235	0.0312	0.0093	0.0128	0.0200	0.0223
Eye8_6	0.0218	0.0235	0.0062	0.0168	0.0144	0.0140
Eye8_7	0.0285	0.0335	0.0106	0.0173	0.0196	0.0219
Eye8_8	0.0122	0.0252	0.0272	0.0106	0.0115	0.0233
Eye8_9	0.0160	0.0327	0.0185	0.0175	0.0085	0.0208
