# Supplementary material for: Unraveling the deep learning gearbox in optical coherence tomography image segmentation towards explainable artificial intelligence
Source: Commun Biol. 2021 Feb 5;4:170. doi: 10.1038/s42003-021-01697-y (PMC7864998; doi:10.1038/s42003-021-01697-y)
Supplement: Supplementary file 4 — Supplementary Data 2 [file 42003_2021_1697_MOESM4_ESM.csv]

vitreous
b_scan_name	hd_g1_g2	hd_g1_g3	hd_g2_g3	hd_g1_cnn	hd_g2_cnn	hd_g3_cnn
Eye1_1	0.00261073	0.002650107	0.001094695	0.002929688	0.00105138	0.000830866
Eye1_10	0.002024005	0.001976752	0.000921434	0.00183893	0.000586725	0.001027753
Eye1_11	0.001795615	0.001673545	0.001626292	0.001496346	0.001031691	0.000948998
Eye1_12	0.002902123	0.003252583	0.001279769	0.003008443	0.000846617	0.001228579
Eye1_13	0.00164598	0.001783802	0.001043504	0.001614478	0.001228579	0.001043504
Eye1_14	0.001976752	0.00155935	0.00101594	0.001441217	0.001543599	0.001338836
Eye1_15	0.002531975	0.001653856	0.001547537	0.002992692	0.001886183	0.001795615
Eye1_16	0.002744613	0.002319336	0.001519972	0.003221081	0.001019878	0.001437279
Eye1_17	0.001602665	0.001756237	0.000830866	0.002205141	0.000783613	0.001031691
Eye1_18	0.001661731	0.00183893	0.00120889	0.002094884	0.001267956	0.000626103
Eye1_19	0.001771988	0.002295709	0.001531786	0.002374464	0.001626292	0.000866305
Eye1_2	0.002142137	0.002008254	0.000850554	0.002098822	0.000909621	0.000909621
Eye1_20	0.002232705	0.002398091	0.001094695	0.002484722	0.001031691	0.001417591
Eye1_21	0.002531975	0.002681609	0.001078944	0.00301238	0.001346711	0.00108682
Eye1_22	0.001842868	0.001441217	0.000952936	0.001799553	0.000799364	0.000909621
Eye1_23	0.001413653	0.001708984	0.001122259	0.002008254	0.00129552	0.000779675
Eye1_24	0.002232705	0.002358713	0.001519972	0.002634356	0.001669607	0.000937185
Eye1_25	0.001189201	0.001334898	0.001311271	0.001027753	0.000972625	0.000992314
Eye1_3	0.001799553	0.002051569	0.001291583	0.001933436	0.001378213	0.000968687
Eye1_4	0.00183893	0.001649918	0.001362462	0.001720798	0.000929309	0.00094506
Eye1_5	0.002756426	0.0027328	0.00117345	0.002787928	0.001078944	0.000976563
Eye1_6	0.001685358	0.002161826	0.001988565	0.001823179	0.001500284	0.00078755
Eye1_7	0.001067131	0.001673545	0.00108682	0.001598727	0.000878119	0.000728484
Eye1_8	0.00187437	0.002122448	0.001271894	0.001842868	0.000519783	0.001256143
Eye1_9	0.002811555	0.002984816	0.00101594	0.002614667	0.001023816	0.000826928
Eye2_1	0.002587103	0.003595168	0.001370338	0.004130702	0.002071258	0.001031691
Eye2_10	0.002071258	0.002618605	0.00183893	0.002882434	0.001764113	0.00152391
Eye2_11	0.002216954	0.002606792	0.001130135	0.003146264	0.00187437	0.001712922
Eye2_12	0.001771988	0.001744424	0.001035629	0.002602854	0.001602665	0.001504221
Eye2_13	0.003000567	0.00367786	0.001504221	0.004296087	0.001862557	0.001405777
Eye2_14	0.002161826	0.002646169	0.001413653	0.002752489	0.001890121	0.001775926
Eye2_15	0.002146075	0.00190981	0.001102571	0.002390215	0.001449093	0.001063193
Eye2_16	0.002492597	0.002587103	0.001323085	0.002937563	0.00129552	0.001004127
Eye2_17	0.002106697	0.001456968	0.001043504	0.001862557	0.001346711	0.00129552
Eye2_18	0.00155935	0.002264207	0.001153761	0.002126386	0.001323085	0.000759986
Eye2_19	0.002713111	0.002161826	0.000866305	0.002957252	0.001291583	0.001000189
Eye2_2	0.002941501	0.002740675	0.001563288	0.003402218	0.001358524	0.000992314
Eye2_20	0.00238234	0.001441217	0.001508159	0.002295709	0.000889932	0.001673545
Eye2_21	0.004280336	0.003142326	0.001445155	0.003606981	0.001114384	0.000763924
Eye2_22	0.002433531	0.002020067	0.001264018	0.002516224	0.001161637	0.000826928
Eye2_23	0.002618605	0.002874559	0.001098633	0.00266192	0.000996251	0.001047442
Eye2_24	0.001638105	0.001638105	0.001078944	0.001712922	0.001043504	0.000846617
Eye2_25	0.00203188	0.002287834	0.001460906	0.002587103	0.001610541	0.000850554
Eye2_3	0.001905872	0.002075195	0.001106508	0.00269736	0.001287645	0.001228579
Eye2_4	0.001437279	0.001535723	0.000909621	0.00203188	0.001579039	0.001441217
Eye2_5	0.001842868	0.003142326	0.001512097	0.003209268	0.001547537	0.000901745
Eye2_6	0.002591041	0.002461095	0.00113801	0.002524099	0.001130135	0.000803301
Eye2_7	0.001870432	0.002728862	0.00108682	0.002535912	0.001122259	0.001059255
Eye2_8	0.002150013	0.001441217	0.001748362	0.002461095	0.001122259	0.001705047
Eye2_9	0.002752489	0.002331149	0.001508159	0.002949376	0.001834992	0.001319147
Eye3_1	0.001472719	0.001929498	0.001260081	0.002216954	0.00152391	0.001342773
Eye3_10	0.00183893	0.001740486	0.001075006	0.001370338	0.001130135	0.00124433
Eye3_11	0.001937374	0.003354965	0.002000378	0.003512475	0.001929498	0.001110446
Eye3_12	0.001760175	0.002630418	0.001374275	0.003102949	0.002169701	0.001543599
Eye3_13	0.00276824	0.002476846	0.001433342	0.00316989	0.002024005	0.001834992
Eye3_14	0.002468971	0.00206732	0.001543599	0.003410093	0.001642043	0.002098822
Eye3_15	0.001771988	0.001260081	0.001236454	0.002331149	0.001693233	0.001543599
Eye3_16	0.003181704	0.003414031	0.001161637	0.003543977	0.001126197	0.000815115
Eye3_17	0.001807428	0.001456968	0.000870243	0.001980689	0.001023816	0.000925372
Eye3_18	0.002201203	0.002772177	0.00129552	0.002973003	0.001275832	0.000964749
Eye3_19	0.001642043	0.001626292	0.000960811	0.001850743	0.001397902	0.0009805
Eye3_2	0.001512097	0.00222483	0.001736549	0.002165764	0.001393964	0.000956874
Eye3_20	0.002000378	0.001866494	0.000732422	0.001815304	0.001161637	0.000956874
Eye3_21	0.00171686	0.001130135	0.001169512	0.001543599	0.001519972	0.000846617
Eye3_22	0.002146075	0.001760175	0.00078755	0.002027942	0.001181326	0.000992314
Eye3_23	0.002295709	0.00266192	0.000878119	0.002673734	0.001023816	0.000988376
Eye3_24	0.001870432	0.002295709	0.001189201	0.002402029	0.001319147	0.001019878
Eye3_25	0.001685358	0.002547726	0.001500284	0.002409904	0.001543599	0.00082299
Eye3_3	0.002071258	0.002437468	0.001248267	0.002543788	0.001575101	0.000948998
Eye3_4	0.001496346	0.002138199	0.001649918	0.002083071	0.001468782	0.000897807
Eye3_5	0.002390215	0.002433531	0.000775737	0.002787928	0.001067131	0.000826928
Eye3_6	0.00183893	0.00222483	0.001370338	0.002374464	0.001039567	0.001126197
Eye3_7	0.002193328	0.002547726	0.000771799	0.002823368	0.00108682	0.000708795
Eye3_8	0.002543788	0.003717238	0.001323085	0.003654234	0.001291583	0.000842679
Eye3_9	0.002299647	0.002654045	0.001157699	0.00245322	0.000933247	0.000791488
Eye4_1	0.001350649	0.001468782	0.000811177	0.002098822	0.001827117	0.002079133
Eye4_10	0.002283896	0.002094884	0.001362462	0.002035818	0.000767862	0.001271894
Eye4_11	0.001823179	0.00245322	0.001323085	0.002606792	0.00168142	0.001106508
Eye4_12	0.002094884	0.002437468	0.001712922	0.002445344	0.001634167	0.001386089
Eye4_13	0.00159479	0.001582976	0.001232516	0.001575101	0.001626292	0.00117345
Eye4_14	0.002059444	0.002106697	0.000889932	0.001854681	0.001031691	0.001063193
Eye4_15	0.002638294	0.001362462	0.00210276	0.002055507	0.001433342	0.001480595
Eye4_16	0.001598727	0.001638105	0.000889932	0.001913747	0.000921434	0.000897807
Eye4_17	0.003406155	0.002677671	0.001516035	0.002744613	0.001315209	0.000618227
Eye4_18	0.001992503	0.002484722	0.000885994	0.002185452	0.000791488	0.000795426
Eye4_19	0.002232705	0.002402029	0.001098633	0.002323274	0.000917496	0.001228579
Eye4_2	0.002232705	0.002244519	0.001161637	0.002216954	0.001346711	0.001405777
Eye4_20	0.003004505	0.003402218	0.001492408	0.003150202	0.001027753	0.000913558
Eye4_21	0.002295709	0.002398091	0.001504221	0.001775926	0.00101594	0.001299458
Eye4_22	0.002957252	0.002980878	0.001441217	0.002760364	0.001307334	0.00078755
Eye4_23	0.001988565	0.00215395	0.001252205	0.001216765	0.001937374	0.001787739
Eye4_24	0.002256332	0.001323085	0.001720798	0.001728673	0.002622543	0.001531786
Eye4_25	0.002181515	0.001961001	0.001071069	0.00269736	0.002468971	0.00190981
Eye4_3	0.002827306	0.002441406	0.001039567	0.002390215	0.001248267	0.000799364
Eye4_4	0.002342962	0.002205141	0.001169512	0.002339025	0.00105138	0.001000189
Eye4_5	0.002256332	0.002138199	0.001653856	0.001638105	0.001303396	0.001145886
Eye4_6	0.002165764	0.001854681	0.001350649	0.001779864	0.001055318	0.000964749
Eye4_7	0.002268145	0.002878497	0.001602665	0.002795804	0.001543599	0.000744235
Eye4_8	0.002870621	0.002685547	0.000964749	0.002740675	0.000933247	0.000724546
Eye4_9	0.002713111	0.002216954	0.001047442	0.002736738	0.000677293	0.00094506
Eye5_1	0.003599105	0.003669985	0.000850554	0.003480973	0.000779675	0.001000189
Eye5_10	0.001862557	0.001921623	0.000996251	0.002445344	0.001110446	0.00113801
Eye5_11	0.001988565	0.002059444	0.001212828	0.00238234	0.001653856	0.001409715
Eye5_12	0.002205141	0.002488659	0.001118322	0.002622543	0.001149824	0.001567225
Eye5_13	0.002350838	0.001827117	0.001571163	0.002772177	0.001539661	0.001764113
Eye5_14	0.003543977	0.003799931	0.00145303	0.003910188	0.001547537	0.001008065
Eye5_15	0.001610541	0.001551474	0.001177388	0.002402029	0.001886183	0.001496346
Eye5_16	0.001657794	0.001393964	0.001185263	0.001819241	0.001122259	0.001464844
Eye5_17	0.001886183	0.001535723	0.000996251	0.001720798	0.001417591	0.001334898
Eye5_18	0.002752489	0.002146075	0.001031691	0.002850932	0.000767862	0.001090757
Eye5_19	0.001606603	0.002512286	0.00124433	0.002350838	0.001382151	0.000972625
Eye5_2	0.001579039	0.001921623	0.001177388	0.002043693	0.001260081	0.000752111
Eye5_20	0.003449471	0.003008443	0.001677482	0.00429215	0.00148847	0.001449093
Eye5_21	0.00464261	0.003319525	0.002063382	0.003756615	0.001563288	0.000988376
Eye5_22	0.001598727	0.001405777	0.001201014	0.001445155	0.001193139	0.001283707
Eye5_23	0.001846806	0.002339025	0.001783802	0.002571352	0.001669607	0.000830866
Eye5_24	0.003540039	0.002677671	0.001539661	0.003142326	0.001232516	0.001157699
Eye5_25	0.002142137	0.00327621	0.001708984	0.00257529	0.001149824	0.001370338
Eye5_3	0.001476657	0.002476846	0.001464844	0.002705236	0.001787739	0.001008065
Eye5_4	0.002618605	0.002484722	0.001275832	0.002693422	0.001067131	0.000941123
Eye5_5	0.001638105	0.002012191	0.001374275	0.002232705	0.001712922	0.000937185
Eye5_6	0.001456968	0.002106697	0.001075006	0.002906061	0.001787739	0.001319147
Eye5_7	0.002043693	0.002551663	0.001571163	0.002622543	0.00129552	0.000984438
Eye5_8	0.002413842	0.002161826	0.001480595	0.0023469	0.00168142	0.00082299
Eye5_9	0.002291772	0.002118511	0.000850554	0.002476846	0.001027753	0.000925372
Eye6_1	0.0027328	0.00164598	0.001425466	0.002839119	0.00105138	0.001500284
Eye6_10	0.001279769	0.001334898	0.000795426	0.001764113	0.001004127	0.000988376
Eye6_11	0.00180349	0.002075195	0.000854492	0.00145303	0.001114384	0.001063193
Eye6_12	0.002630418	0.001831055	0.001539661	0.002213017	0.001118322	0.00105138
Eye6_13	0.002626481	0.002146075	0.001008065	0.002894248	0.001134073	0.001449093
Eye6_14	0.001976752	0.002252394	0.001409715	0.002476846	0.001271894	0.001334898
Eye6_15	0.001669607	0.002138199	0.001484533	0.002717049	0.001724735	0.001531786
Eye6_16	0.001791677	0.001602665	0.001181326	0.001799553	0.001275832	0.000897807
Eye6_17	0.001685358	0.001811366	0.000968687	0.001901934	0.001067131	0.000783613
Eye6_18	0.001799553	0.002079133	0.001508159	0.002512286	0.001303396	0.000874181
Eye6_19	0.00215395	0.002035818	0.000937185	0.002327211	0.000968687	0.000771799
Eye6_2	0.002134262	0.002118511	0.000929309	0.002354776	0.000897807	0.000913558
Eye6_20	0.001862557	0.001634167	0.00085843	0.001964938	0.001071069	0.001110446
Eye6_21	0.002142137	0.002004316	0.000728484	0.0023469	0.000937185	0.000799364
Eye6_22	0.00218939	0.002240581	0.001012002	0.002433531	0.001323085	0.000854492
Eye6_23	0.001468782	0.001590852	0.000838741	0.001437279	0.000645791	0.000712733
Eye6_24	0.002429593	0.002484722	0.00085843	0.002524099	0.000748173	0.000937185
Eye6_25	0.001642043	0.002461095	0.00133096	0.002130324	0.001118322	0.000669418
Eye6_3	0.003528226	0.003099011	0.001122259	0.003059633	0.001177388	0.000417402
Eye6_4	0.001378213	0.001539661	0.001327022	0.001460906	0.001098633	0.001110446
Eye6_5	0.001697171	0.001669607	0.001027753	0.002039756	0.000854492	0.001204952
Eye6_6	0.002240581	0.001878308	0.001149824	0.002437468	0.001008065	0.000984438
Eye6_7	0.002449282	0.002634356	0.001397902	0.00289031	0.001094695	0.000925372
Eye6_8	0.001260081	0.001055318	0.001512097	0.001248267	0.001728673	0.000696982
Eye6_9	0.001870432	0.001642043	0.000889932	0.002043693	0.000976563	0.000897807
Eye7_1	0.002496535	0.002594979	0.000917496	0.002642232	0.000783613	0.000811177
Eye7_10	0.001807428	0.002035818	0.001299458	0.001819241	0.001256143	0.000878119
Eye7_11	0.002228768	0.002138199	0.000948998	0.002071258	0.001638105	0.001468782
Eye7_12	0.002173639	0.002094884	0.001370338	0.002717049	0.001653856	0.001701109
Eye7_13	0.002496535	0.002980878	0.001012002	0.003043882	0.001240392	0.001252205
Eye7_14	0.001508159	0.002524099	0.002094884	0.003874748	0.003563666	0.002618605
Eye7_15	0.002087009	0.001547537	0.001271894	0.002016129	0.001228579	0.001287645
Eye7_16	0.002811555	0.003417969	0.001149824	0.003106886	0.001224641	0.000815115
Eye7_17	0.001547537	0.001468782	0.001197077	0.00171686	0.001169512	0.000972625
Eye7_18	0.002358713	0.001929498	0.001287645	0.002319336	0.000535534	0.001035629
Eye7_19	0.002193328	0.002803679	0.001090757	0.002390215	0.000960811	0.000996251
Eye7_2	0.002209079	0.001708984	0.001602665	0.001819241	0.001303396	0.000874181
Eye7_20	0.001311271	0.001941312	0.00140184	0.002098822	0.001291583	0.000661542
Eye7_21	0.001949187	0.001500284	0.001118322	0.001760175	0.001126197	0.000850554
Eye7_22	0.002780053	0.002043693	0.001232516	0.00180349	0.001661731	0.000862368
Eye7_23	0.002386278	0.003162015	0.001279769	0.002319336	0.001256143	0.001307334
Eye7_24	0.002665858	0.001618416	0.00155935	0.001334898	0.001961001	0.000882056
Eye7_25	0.001756237	0.001579039	0.001153761	0.001736549	0.001161637	0.000929309
Eye7_3	0.001831055	0.001795615	0.001145886	0.002000378	0.001161637	0.001441217
Eye7_4	0.001992503	0.002087009	0.001118322	0.001984627	0.001055318	0.00078755
Eye7_5	0.001319147	0.001976752	0.000996251	0.001575101	0.000948998	0.000850554
Eye7_6	0.001866494	0.002236643	0.000866305	0.001957063	0.000917496	0.000799364
Eye7_7	0.002780053	0.002988754	0.001193139	0.003055696	0.000992314	0.000846617
Eye7_8	0.001642043	0.002075195	0.001220703	0.00215395	0.001149824	0.000685169
Eye7_9	0.001866494	0.002342962	0.001106508	0.001827117	0.00078755	0.001027753
Eye8_1	0.004024383	0.004008632	0.001535723	0.003646358	0.001441217	0.001157699
Eye8_10	0.002669796	0.002177577	0.001185263	0.003358902	0.001460906	0.001606603
Eye8_11	0.001748362	0.002244519	0.001638105	0.002913936	0.002339025	0.001393964
Eye8_12	0.002965127	0.002835181	0.001240392	0.004000756	0.001870432	0.001748362
Eye8_13	0.002413842	0.002421717	0.001267956	0.002850932	0.001870432	0.001783802
Eye8_14	0.001941312	0.002634356	0.001512097	0.00343372	0.001957063	0.001579039
Eye8_15	0.001846806	0.002150013	0.001256143	0.002480784	0.001429404	0.001590852
Eye8_16	0.002205141	0.002602854	0.001248267	0.002850932	0.001771988	0.001405777
Eye8_17	0.002559539	0.002279958	0.001106508	0.002941501	0.001201014	0.001197077
Eye8_18	0.001429404	0.001224641	0.001181326	0.001354587	0.000996251	0.001082882
Eye8_19	0.002933625	0.002220892	0.001067131	0.002598916	0.000799364	0.000779675
Eye8_2	0.003394342	0.004138577	0.001216765	0.003213206	0.000882056	0.001334898
Eye8_20	0.002878497	0.00222483	0.001464844	0.002055507	0.001484533	0.001531786
Eye8_21	0.004225208	0.004453598	0.001197077	0.004075573	0.001118322	0.001157699
Eye8_22	0.002299647	0.00250441	0.000960811	0.002228768	0.001299458	0.00124433
Eye8_23	0.001850743	0.001429404	0.001547537	0.001362462	0.001519972	0.000815115
Eye8_24	0.002405966	0.00245322	0.00117345	0.002157888	0.001185263	0.001043504
Eye8_25	0.003016318	0.003122637	0.001161637	0.002331149	0.001212828	0.001169512
Eye8_3	0.002201203	0.002216954	0.001551474	0.002220892	0.001240392	0.001067131
Eye8_4	0.00355579	0.001882245	0.002106697	0.003599105	0.001256143	0.001890121
Eye8_5	0.002602854	0.003102949	0.000941123	0.003382529	0.001047442	0.000988376
Eye8_6	0.001760175	0.001756237	0.000775737	0.002201203	0.001512097	0.00129552
Eye8_7	0.003477035	0.003795993	0.001169512	0.004158266	0.001437279	0.001299458
Eye8_8	0.002543788	0.002551663	0.001039567	0.002516224	0.001256143	0.000941123
Eye8_9	0.002146075	0.003366778	0.001961001	0.002976941	0.001807428	0.000870243
