# Supplementary material for: Unraveling the deep learning gearbox in optical coherence tomography image segmentation towards explainable artificial intelligence
Source: Commun Biol. 2021 Feb 5;4:170. doi: 10.1038/s42003-021-01697-y (PMC7864998; doi:10.1038/s42003-021-01697-y)
Supplement: Supplementary file 5 — Supplementary Data 3 [file 42003_2021_1697_MOESM5_ESM.csv]

retina
b_scan_name	hd_g1_g2	hd_g1_g3	hd_g2_g3	hd_g1_cnn	hd_g2_cnn	hd_g3_cnn
Eye1_1	0.004481162	0.005182082	0.004315776	0.005607359	0.00397713	0.002441406
Eye1_10	0.004603232	0.004528415	0.002524099	0.003953503	0.002303585	0.002787928
Eye1_11	0.003154139	0.004654423	0.003721176	0.003736927	0.002559539	0.00253985
Eye1_12	0.004902501	0.006426411	0.003295898	0.006304341	0.002764302	0.002657983
Eye1_13	0.003339214	0.004949754	0.003484911	0.004020445	0.002894248	0.003008443
Eye1_14	0.003477035	0.004118889	0.003201392	0.004181893	0.003721176	0.002638294
Eye1_15	0.004264585	0.003547915	0.002685547	0.00590269	0.003575479	0.003937752
Eye1_16	0.00480012	0.003981067	0.002756426	0.005477413	0.0023469	0.002929688
Eye1_17	0.003394342	0.004193706	0.003823557	0.004166142	0.002173639	0.003311649
Eye1_18	0.004079511	0.005457724	0.002740675	0.00609564	0.003102949	0.002150013
Eye1_19	0.003165953	0.004512664	0.003095073	0.004252772	0.003102949	0.002614667
Eye1_2	0.004048009	0.005312027	0.003847184	0.003890499	0.001945249	0.003618794
Eye1_20	0.003508537	0.004359091	0.003323463	0.003772366	0.00238234	0.003043882
Eye1_21	0.004051947	0.004756804	0.002728862	0.004985194	0.002917874	0.002236643
Eye1_22	0.003646358	0.003394342	0.001953125	0.003622732	0.001756237	0.002205141
Eye1_23	0.002724924	0.004213395	0.003402218	0.004067698	0.002752489	0.002634356
Eye1_24	0.004855248	0.005823935	0.003473097	0.005288401	0.003158077	0.002228768
Eye1_25	0.00352035	0.004339403	0.002543788	0.004213395	0.002622543	0.002795804
Eye1_3	0.003874748	0.004807995	0.003138388	0.004280336	0.003059633	0.002441406
Eye1_4	0.004477224	0.003973192	0.002354776	0.004559917	0.002193328	0.002350838
Eye1_5	0.004662298	0.004792244	0.003004505	0.005627048	0.003154139	0.002299647
Eye1_6	0.003575479	0.004567792	0.003764491	0.003681798	0.003232894	0.002429593
Eye1_7	0.003559728	0.004217332	0.002492597	0.003551852	0.002165764	0.00183893
Eye1_8	0.00437878	0.00539472	0.002559539	0.00550104	0.002122448	0.002673734
Eye1_9	0.005225397	0.005146642	0.00327621	0.003961379	0.002862746	0.00253985
Eye2_1	0.004583543	0.005634923	0.003043882	0.009348223	0.007363596	0.005052136
Eye2_10	0.004756804	0.005422285	0.003028131	0.007863691	0.004382718	0.003717238
Eye2_11	0.005205708	0.006087765	0.002520161	0.009348223	0.005378969	0.004489037
Eye2_12	0.004941879	0.005504977	0.002169701	0.007981823	0.004071636	0.003351027
Eye2_13	0.005524666	0.007221837	0.00324077	0.009545111	0.004737116	0.003252583
Eye2_14	0.004359091	0.005119078	0.002461095	0.007280903	0.004552041	0.004036196
Eye2_15	0.003480973	0.003693611	0.002323274	0.00593813	0.004237021	0.003795993
Eye2_16	0.005339592	0.005154517	0.002374464	0.008288968	0.004280336	0.004229146
Eye2_17	0.003839308	0.003795993	0.002374464	0.006450038	0.005162393	0.004528415
Eye2_18	0.005414409	0.00632403	0.002122448	0.009230091	0.004681987	0.003866872
Eye2_19	0.003922001	0.005375032	0.003957441	0.008111769	0.006646925	0.003319525
Eye2_2	0.004339403	0.005367156	0.004508726	0.006977697	0.005221459	0.002366589
Eye2_20	0.003811744	0.003150202	0.003638483	0.005965694	0.005304152	0.003996818
Eye2_21	0.006658739	0.005445911	0.002803679	0.006776871	0.004772555	0.003914126
Eye2_22	0.004406345	0.004615045	0.002799742	0.007973948	0.004796182	0.003729051
Eye2_23	0.004335465	0.004496913	0.002776115	0.005847562	0.005355343	0.003918063
Eye2_24	0.003587292	0.003193517	0.002630418	0.00520177	0.00562311	0.004914315
Eye2_25	0.003630607	0.004532353	0.003335276	0.007513231	0.006434287	0.004248834
Eye2_3	0.004670174	0.005138766	0.002626481	0.006926506	0.005146642	0.003819619
Eye2_4	0.003693611	0.003858997	0.001756237	0.007284841	0.005245086	0.005126953
Eye2_5	0.003725113	0.004973381	0.002429593	0.005729429	0.004272461	0.003299836
Eye2_6	0.005441973	0.005292339	0.002134262	0.008540984	0.004374842	0.004217332
Eye2_7	0.003827495	0.005260837	0.002449282	0.006832	0.004453598	0.0033274
Eye2_8	0.003307712	0.002728862	0.002886372	0.005493164	0.0040992	0.004024383
Eye2_9	0.005784558	0.005619172	0.003236832	0.008702432	0.005367156	0.004138577
Eye3_1	0.003709362	0.004008632	0.004339403	0.006540606	0.007013136	0.003933814
Eye3_10	0.004071636	0.004492975	0.003807806	0.005193895	0.005784558	0.003417969
Eye3_11	0.003744802	0.005796371	0.003374653	0.008344097	0.005827873	0.003752678
Eye3_12	0.004197644	0.004626859	0.003807806	0.006091702	0.007123393	0.004071636
Eye3_13	0.004422096	0.004748929	0.003374653	0.007769185	0.006505166	0.00464261
Eye3_14	0.005221459	0.006209835	0.004154328	0.009218277	0.006068076	0.004055885
Eye3_15	0.003985005	0.004674112	0.003390404	0.008245653	0.005599483	0.004910377
Eye3_16	0.005438036	0.007072203	0.003925939	0.009222215	0.006154706	0.003213206
Eye3_17	0.003547915	0.005851499	0.004240959	0.007714056	0.005756993	0.002642232
Eye3_18	0.003540039	0.004370905	0.002728862	0.007544733	0.006107453	0.004843435
Eye3_19	0.004213395	0.003614856	0.003402218	0.005048198	0.006111391	0.003449471
Eye3_2	0.003382529	0.006170457	0.005678238	0.005662487	0.004878875	0.002051569
Eye3_20	0.004492975	0.004335465	0.00374874	0.004504788	0.004878875	0.002350838
Eye3_21	0.003732989	0.003732989	0.003465222	0.004721365	0.005375032	0.002650107
Eye3_22	0.004193706	0.004918252	0.003953503	0.005457724	0.00535928	0.00285487
Eye3_23	0.004327589	0.004504788	0.003232894	0.004622921	0.004122826	0.002362651
Eye3_24	0.003595168	0.005733367	0.004792244	0.006119267	0.005217521	0.002173639
Eye3_25	0.003532164	0.005717616	0.005335654	0.005245086	0.005367156	0.002480784
Eye3_3	0.003937752	0.004083449	0.002831244	0.00698951	0.006375221	0.004237021
Eye3_4	0.002811555	0.005052136	0.004264585	0.006040512	0.005796371	0.003248645
Eye3_5	0.005414409	0.005749118	0.003658172	0.006548482	0.005756993	0.002713111
Eye3_6	0.003953503	0.004906439	0.004630796	0.006469727	0.006146831	0.003185641
Eye3_7	0.004701676	0.006694178	0.003717238	0.007745558	0.004697738	0.001807428
Eye3_8	0.003961379	0.006985572	0.004701676	0.008761498	0.006619361	0.003028131
Eye3_9	0.00441422	0.007599861	0.004209457	0.009237966	0.005776682	0.002630418
Eye4_1	0.00339828	0.004087387	0.003508537	0.008517358	0.008537046	0.006154706
Eye4_10	0.003981067	0.003862935	0.002441406	0.007280903	0.005449849	0.005638861
Eye4_11	0.003689674	0.005154517	0.002740675	0.008237777	0.005957819	0.00418583
Eye4_12	0.004051947	0.005225397	0.003394342	0.007186397	0.006583921	0.005245086
Eye4_13	0.00362667	0.003299836	0.002445344	0.006111391	0.00550104	0.004599294
Eye4_14	0.003890499	0.005028509	0.002476846	0.007627426	0.005445911	0.00453629
Eye4_15	0.00444966	0.004288212	0.003658172	0.007493542	0.005729429	0.004843435
Eye4_16	0.003610919	0.004071636	0.002090946	0.007926695	0.006040512	0.005343529
Eye4_17	0.005438036	0.005256899	0.003071447	0.008769374	0.006552419	0.004504788
Eye4_18	0.004859186	0.005883002	0.002055507	0.010801254	0.006587859	0.006020823
Eye4_19	0.004760742	0.004997007	0.002583165	0.007143082	0.005532542	0.005674301
Eye4_2	0.005532542	0.004477224	0.00367786	0.006249212	0.007678616	0.005993259
Eye4_20	0.005564044	0.005831811	0.003000567	0.009230091	0.005382907	0.005028509
Eye4_21	0.005642799	0.006351594	0.003457346	0.009100145	0.005756993	0.004843435
Eye4_22	0.005327778	0.006737494	0.003394342	0.009875882	0.007556546	0.005178144
Eye4_23	0.003488848	0.004382718	0.002642232	0.007399036	0.007753434	0.006536668
Eye4_24	0.005071825	0.003752678	0.004122826	0.007442351	0.00765499	0.005091513
Eye4_25	0.003764491	0.00390625	0.0023469	0.008450416	0.007213962	0.005922379
Eye4_3	0.005063949	0.004016507	0.002142137	0.00832047	0.006595735	0.006406723
Eye4_4	0.004457535	0.004504788	0.002433531	0.007914882	0.006174395	0.005197833
Eye4_5	0.003504599	0.004366967	0.003831433	0.007804624	0.007780998	0.005516791
Eye4_6	0.003918063	0.005146642	0.003811744	0.008414976	0.006780809	0.004394531
Eye4_7	0.00476468	0.00543016	0.002909999	0.01070281	0.007536857	0.006666614
Eye4_8	0.005300214	0.005390783	0.002012191	0.007603799	0.006572108	0.006205897
Eye4_9	0.004233083	0.003949565	0.002811555	0.007481729	0.006619361	0.005154517
Eye5_1	0.006895004	0.007107642	0.002425655	0.009222215	0.0033274	0.003516413
Eye5_10	0.005229335	0.005489226	0.002937563	0.008584299	0.004780431	0.003945628
Eye5_11	0.004465411	0.004489037	0.0031187	0.004906439	0.005008821	0.004142515
Eye5_12	0.003862935	0.00406376	0.001870432	0.006686303	0.004689863	0.004835559
Eye5_13	0.005520728	0.005630985	0.003252583	0.007670741	0.004189768	0.003410093
Eye5_14	0.008517358	0.006973759	0.003457346	0.010013703	0.00336284	0.004237021
Eye5_15	0.004146453	0.004567792	0.002445344	0.005760931	0.00374874	0.00339828
Eye5_16	0.003795993	0.004418158	0.004268523	0.005886939	0.00511514	0.00301238
Eye5_17	0.003583354	0.004044071	0.003091135	0.006347656	0.005843624	0.003792055
Eye5_18	0.004457535	0.004618983	0.002823368	0.00593813	0.004008632	0.002665858
Eye5_19	0.003961379	0.004213395	0.00296119	0.005819997	0.003008443	0.003882623
Eye5_2	0.003985005	0.005445911	0.003705425	0.006993448	0.005331716	0.002484722
Eye5_20	0.005300214	0.005103327	0.003102949	0.009513609	0.005827873	0.005875126
Eye5_21	0.007170646	0.007627426	0.004370905	0.009572675	0.005363218	0.002598916
Eye5_22	0.003894437	0.003102949	0.002744613	0.003729051	0.003189579	0.003193517
Eye5_23	0.00374874	0.00453629	0.002976941	0.006079889	0.004174017	0.003268334
Eye5_24	0.005705803	0.005418347	0.002996629	0.007788873	0.003965316	0.00367786
Eye5_25	0.005292339	0.006091702	0.003130513	0.007036763	0.003209268	0.004363029
Eye5_3	0.003886561	0.005339592	0.005107264	0.005686114	0.005682176	0.002118511
Eye5_4	0.004516602	0.005099389	0.002913936	0.007402974	0.004784369	0.003335276
Eye5_5	0.003736927	0.004744991	0.002937563	0.006961946	0.005209646	0.003028131
Eye5_6	0.003547915	0.003823557	0.00257529	0.006406723	0.004048009	0.003898374
Eye5_7	0.005233272	0.005879064	0.002433531	0.008288968	0.003858997	0.003512475
Eye5_8	0.005284463	0.005666425	0.002973003	0.008151147	0.005000945	0.003839308
Eye5_9	0.003925939	0.004650485	0.002433531	0.006107453	0.004087387	0.002685547
Eye6_1	0.004496913	0.00339828	0.003949565	0.00488675	0.004036196	0.002677671
Eye6_10	0.003331338	0.004945817	0.003189579	0.006438225	0.004445722	0.002421717
Eye6_11	0.003071447	0.003441595	0.002000378	0.003701487	0.003110824	0.002559539
Eye6_12	0.004303963	0.00413464	0.004555979	0.00492219	0.0044851	0.002197266
Eye6_13	0.004941879	0.004666236	0.00187437	0.00695407	0.00355579	0.003673923
Eye6_14	0.003650296	0.004591419	0.002815493	0.006091702	0.003717238	0.002870621
Eye6_15	0.004890688	0.005957819	0.003280147	0.008060578	0.003988943	0.003228957
Eye6_16	0.003858997	0.003752678	0.002776115	0.004032258	0.003654234	0.002374464
Eye6_17	0.00550104	0.005099389	0.002205141	0.006367345	0.002984816	0.002787928
Eye6_18	0.004945817	0.006572108	0.002902123	0.007851878	0.003559728	0.002209079
Eye6_19	0.004174017	0.004402407	0.001992503	0.006339781	0.003654234	0.003039945
Eye6_2	0.004540228	0.005075762	0.002551663	0.00562311	0.002886372	0.002524099
Eye6_20	0.004681987	0.00406376	0.002272083	0.006390972	0.002701298	0.003390404
Eye6_21	0.003264396	0.004544166	0.003232894	0.006678427	0.005209646	0.002685547
Eye6_22	0.006544544	0.00523721	0.002913936	0.009678994	0.004213395	0.005142704
Eye6_23	0.003095073	0.003354965	0.002520161	0.005823935	0.004209457	0.004422096
Eye6_24	0.005264774	0.006501229	0.002945439	0.009068643	0.00523721	0.003851121
Eye6_25	0.003488848	0.005048198	0.002795804	0.009182838	0.007001323	0.005182082
Eye6_3	0.005989321	0.006103516	0.002508348	0.007406912	0.00397713	0.002248456
Eye6_4	0.003425844	0.004351216	0.003122637	0.004374842	0.002776115	0.002449282
Eye6_5	0.004079511	0.003910188	0.001886183	0.005918441	0.003122637	0.00320533
Eye6_6	0.0040992	0.004150391	0.002492597	0.005934192	0.003158077	0.003697549
Eye6_7	0.005733367	0.004776493	0.002980878	0.006158644	0.002835181	0.002461095
Eye6_8	0.004209457	0.00434334	0.002543788	0.006662676	0.004303963	0.002933625
Eye6_9	0.003992881	0.004170079	0.002114573	0.005804246	0.00289031	0.002508348
Eye7_1	0.004359091	0.005016696	0.003894437	0.004847373	0.003055696	0.002783991
Eye7_10	0.003457346	0.005650674	0.003587292	0.004969443	0.003307712	0.002476846
Eye7_11	0.004587481	0.004382718	0.002173639	0.005949943	0.003725113	0.004355154
Eye7_12	0.003685736	0.004118889	0.002898185	0.006237399	0.004331527	0.003709362
Eye7_13	0.00511514	0.005595546	0.002000378	0.006316154	0.002988754	0.002909999
Eye7_14	0.004091324	0.00434334	0.004930066	0.006906817	0.00651698	0.004177955
Eye7_15	0.003453409	0.003815682	0.003291961	0.004528415	0.003752678	0.002783991
Eye7_16	0.005650674	0.006611486	0.002394153	0.008202337	0.004237021	0.003402218
Eye7_17	0.003760553	0.003480973	0.004894626	0.00359123	0.004902501	0.00241778
Eye7_18	0.004225208	0.003689674	0.00343372	0.004323652	0.003374653	0.002201203
Eye7_19	0.004678049	0.005914504	0.002370527	0.006233461	0.002909999	0.002618605
Eye7_2	0.003512475	0.003831433	0.003587292	0.003768429	0.003421907	0.00226027
Eye7_20	0.003642421	0.004319714	0.003449471	0.004500851	0.004756804	0.002598916
Eye7_21	0.003315587	0.003134451	0.002386278	0.003973192	0.003146264	0.002090946
Eye7_22	0.005595546	0.006898942	0.003477035	0.005438036	0.003284085	0.002720987
Eye7_23	0.004473286	0.006595735	0.003414031	0.004914315	0.003008443	0.00355579
Eye7_24	0.004969443	0.004024383	0.002811555	0.003764491	0.003945628	0.002654045
Eye7_25	0.003996818	0.003563666	0.002016129	0.004555979	0.003638483	0.003158077
Eye7_3	0.003335276	0.004193706	0.002693422	0.004815871	0.003307712	0.003087198
Eye7_4	0.003461284	0.004126764	0.003122637	0.004118889	0.003532164	0.002252394
Eye7_5	0.00374874	0.005123015	0.003689674	0.004524477	0.003075384	0.001992503
Eye7_6	0.005875126	0.004721365	0.002776115	0.007710118	0.002843057	0.004311838
Eye7_7	0.004965505	0.005371094	0.002272083	0.007395098	0.003807806	0.003181704
Eye7_8	0.00453629	0.004166142	0.002441406	0.005512853	0.002780053	0.002449282
Eye7_9	0.004311838	0.005260837	0.00215395	0.005914504	0.002941501	0.002638294
Eye8_1	0.00625315	0.005922379	0.002764302	0.008025139	0.004528415	0.003890499
Eye8_10	0.004776493	0.004166142	0.002815493	0.005686114	0.004319714	0.002992692
Eye8_11	0.004016507	0.00425671	0.003288023	0.005619172	0.00394169	0.003095073
Eye8_12	0.004170079	0.003953503	0.002689485	0.006741431	0.005004883	0.003772366
Eye8_13	0.003595168	0.003937752	0.002374464	0.006717805	0.005138766	0.004725302
Eye8_14	0.003343151	0.005166331	0.004469349	0.005886939	0.004796182	0.002390215
Eye8_15	0.004114951	0.004591419	0.002563477	0.006343718	0.003386467	0.003729051
Eye8_16	0.005335654	0.006497291	0.002374464	0.007899131	0.003807806	0.002913936
Eye8_17	0.003843246	0.00425671	0.002398091	0.005863313	0.003965316	0.003709362
Eye8_18	0.003973192	0.004008632	0.002335087	0.006056263	0.003973192	0.003575479
Eye8_19	0.005241148	0.003981067	0.002512286	0.005611297	0.002220892	0.002457157
Eye8_2	0.005233272	0.006111391	0.003303774	0.005134829	0.002941501	0.002567414
Eye8_20	0.004248834	0.004233083	0.003032069	0.004209457	0.003536101	0.002787928
Eye8_21	0.006942257	0.007454165	0.002551663	0.007725869	0.003036007	0.002319336
Eye8_22	0.005296276	0.005056074	0.002626481	0.006426411	0.003965316	0.003378591
Eye8_23	0.003126575	0.002846995	0.003004505	0.002874559	0.002882434	0.002256332
Eye8_24	0.005052136	0.005564044	0.004118889	0.00504426	0.003606981	0.00257529
Eye8_25	0.005627048	0.005926317	0.003024194	0.00543016	0.002283896	0.002866683
Eye8_3	0.004075573	0.004170079	0.003473097	0.004552041	0.004004694	0.002287834
Eye8_4	0.005733367	0.004402407	0.004032258	0.006371283	0.003189579	0.003024194
Eye8_5	0.004406345	0.006902879	0.003386467	0.007548671	0.004024383	0.002197266
Eye8_6	0.003760553	0.004603232	0.002386278	0.006414598	0.004244897	0.003465222
Eye8_7	0.005453787	0.006473664	0.003366778	0.008470105	0.005182082	0.003508537
Eye8_8	0.004516602	0.004307901	0.002894248	0.004689863	0.004859186	0.003382529
Eye8_9	0.004524477	0.006229524	0.003421907	0.007899131	0.004650485	0.003228957
