# Supplementary material for: Unraveling the deep learning gearbox in optical coherence tomography image segmentation towards explainable artificial intelligence
Source: Commun Biol. 2021 Feb 5;4:170. doi: 10.1038/s42003-021-01697-y (PMC7864998; doi:10.1038/s42003-021-01697-y)
Supplement: Supplementary file 6 — Supplementary Data 4 [file 42003_2021_1697_MOESM6_ESM.csv]

choroid
b_scan_name	hd_g1_g2	hd_g1_g3	hd_g2_g3	hd_g1_cnn	hd_g2_cnn	hd_g3_cnn
Eye1_1	0.017243416	0.015530494	0.007989699	0.01984627	0.0138727	0.010781565
Eye1_10	0.010348412	0.017932523	0.011395854	0.020350302	0.013404108	0.010127898
Eye1_11	0.008718183	0.034482894	0.032884167	0.02492597	0.023500504	0.01089576
Eye1_12	0.02585528	0.020432995	0.013439548	0.01203377	0.018625567	0.010391728
Eye1_13	0.00933641	0.03179341	0.026701896	0.011565178	0.009970388	0.021496188
Eye1_14	0.006201959	0.013022146	0.008426789	0.009249779	0.009537235	0.014349168
Eye1_15	0.018916961	0.018192414	0.006993448	0.008194462	0.018850019	0.018416866
Eye1_16	0.007091891	0.024232926	0.018787015	0.010557113	0.007591986	0.017125284
Eye1_17	0.01686933	0.021771831	0.008186586	0.010108209	0.011604555	0.015632876
Eye1_18	0.015262727	0.020342427	0.005630985	0.015089466	0.008458291	0.008915071
Eye1_19	0.007391161	0.023539882	0.017227665	0.008659117	0.010750063	0.022795646
Eye1_2	0.00968687	0.029564642	0.021838773	0.02003922	0.014069588	0.013982957
Eye1_20	0.007438414	0.025776525	0.024024225	0.008607926	0.008021201	0.021358367
Eye1_21	0.007631363	0.025997039	0.020051033	0.011604555	0.007981823	0.016038464
Eye1_22	0.009805003	0.019141413	0.023150044	0.009840442	0.011336788	0.013459236
Eye1_23	0.004465411	0.017381237	0.018491683	0.010505922	0.01086032	0.010324786
Eye1_24	0.019298923	0.028721963	0.010596491	0.017011089	0.006768996	0.012884325
Eye1_25	0.016081779	0.021350491	0.005930255	0.017873456	0.008666992	0.009423041
Eye1_3	0.011076896	0.028548702	0.01940918	0.024095105	0.016538558	0.013203283
Eye1_4	0.013203283	0.029277186	0.020405431	0.025426065	0.016475554	0.010372039
Eye1_5	0.009245842	0.014857138	0.017235541	0.013329291	0.015613187	0.006993448
Eye1_6	0.011923513	0.011135963	0.008623677	0.011301348	0.019184728	0.016814201
Eye1_7	0.011293473	0.009230091	0.008718183	0.014175907	0.014238911	0.00860005
Eye1_8	0.016073904	0.015246976	0.004756804	0.012730752	0.012053459	0.011100523
Eye1_9	0.009399414	0.02410298	0.020436933	0.011029643	0.011655746	0.017207976
Eye2_1	0.018798828	0.036676222	0.019507623	0.017932523	0.012466923	0.026067918
Eye2_10	0.006709929	0.025138609	0.026737336	0.011340726	0.012230658	0.018184539
Eye2_11	0.033978862	0.027264995	0.009352161	0.011313162	0.029611895	0.021677325
Eye2_12	0.019027218	0.019578503	0.004717427	0.010155462	0.014447612	0.013526178
Eye2_13	0.005725491	0.007780998	0.008174773	0.01371519	0.010470483	0.013809696
Eye2_14	0.014565745	0.024477067	0.010683121	0.009726247	0.011187153	0.019712387
Eye2_15	0.008048765	0.013266287	0.008580362	0.007572297	0.007312405	0.01219128
Eye2_16	0.013455299	0.020078598	0.007962135	0.009974326	0.011159589	0.018027029
Eye2_17	0.006162582	0.020992156	0.016585811	0.010690997	0.01266381	0.027131111
Eye2_18	0.011356477	0.022602697	0.015656502	0.013368668	0.009682932	0.023276052
Eye2_19	0.013730941	0.020271547	0.007769185	0.008895382	0.017743511	0.019275296
Eye2_2	0.005304152	0.019613943	0.019105973	0.010151525	0.010494109	0.014132592
Eye2_20	0.005599483	0.024012412	0.025524509	0.008694556	0.007686492	0.027052356
Eye2_21	0.032907794	0.038841986	0.007525044	0.017125284	0.020240045	0.025741085
Eye2_22	0.019035093	0.02702873	0.009340348	0.014522429	0.017152848	0.023287865
Eye2_23	0.036061933	0.032947171	0.006548482	0.015061901	0.026827904	0.022319178
Eye2_24	0.035116872	0.028836158	0.007454165	0.017326109	0.026823967	0.020976405
Eye2_25	0.027883222	0.037333827	0.010679183	0.011702999	0.02644988	0.033829228
Eye2_3	0.022271925	0.01550293	0.008588237	0.00952936	0.025288243	0.016952022
Eye2_4	0.012167654	0.024047852	0.014494865	0.014542118	0.007816438	0.018153037
Eye2_5	0.010604366	0.026694021	0.017058342	0.010332661	0.009013514	0.021606445
Eye2_6	0.035829606	0.031336631	0.005894815	0.012301537	0.030655399	0.026351436
Eye2_7	0.009100145	0.026386876	0.019247732	0.009761687	0.01047442	0.022201046
Eye2_8	0.012943391	0.032179309	0.020243983	0.007765247	0.0111399	0.029178742
Eye2_9	0.010092458	0.01702684	0.017511183	0.016349546	0.008722121	0.023658014
Eye3_1	0.012691375	0.03356146	0.024106918	0.017566312	0.012230658	0.020964592
Eye3_10	0.01968876	0.037262947	0.019787204	0.020976405	0.01254174	0.01953125
Eye3_11	0.018353862	0.02413842	0.007084016	0.019964403	0.008029076	0.009411227
Eye3_12	0.008300781	0.020523564	0.017877394	0.014876827	0.011813256	0.01804278
Eye3_13	0.005453787	0.033132245	0.029733965	0.01991715	0.016707882	0.018373551
Eye3_14	0.031167307	0.055030084	0.02508348	0.028907038	0.013356855	0.029745779
Eye3_15	0.00769043	0.027847782	0.028466009	0.013919953	0.012829196	0.021118164
Eye3_16	0.012774068	0.025441816	0.029017295	0.017908896	0.013963269	0.021543441
Eye3_17	0.018594065	0.052242156	0.034364762	0.024268366	0.011565178	0.031234249
Eye3_18	0.01394358	0.019830519	0.007115518	0.018416866	0.010789441	0.01168331
Eye3_19	0.018255418	0.032009986	0.016778761	0.019578503	0.013829385	0.017101657
Eye3_2	0.009269468	0.033687468	0.026512884	0.016152659	0.009206464	0.018574376
Eye3_20	0.01086032	0.041047127	0.033226752	0.012951266	0.007871566	0.030033235
Eye3_21	0.013065461	0.022063225	0.010706748	0.015739195	0.008643366	0.009403352
Eye3_22	0.013392295	0.017211914	0.006363407	0.016499181	0.009997952	0.008824502
Eye3_23	0.013526178	0.021374118	0.010407479	0.010501985	0.010277533	0.014683877
Eye3_24	0.011474609	0.029592206	0.02019673	0.026095483	0.017440304	0.011002079
Eye3_25	0.013486801	0.027284684	0.016310169	0.012636246	0.010309035	0.017987651
Eye3_3	0.005788495	0.022303427	0.019649383	0.012990644	0.011029643	0.015778572
Eye3_4	0.013152092	0.032994424	0.020858272	0.022468813	0.012041646	0.013919953
Eye3_5	0.007091891	0.025111045	0.021224483	0.012474798	0.009824691	0.017456055
Eye3_6	0.010391728	0.027674521	0.020732264	0.016152659	0.009478169	0.01594002
Eye3_7	0.014483052	0.031041299	0.023709205	0.018243605	0.009777438	0.016672442
Eye3_8	0.00898595	0.024981099	0.03172253	0.015258789	0.018511372	0.017589938
Eye3_9	0.018153037	0.049009262	0.031194871	0.026741274	0.011636057	0.025945848
Eye4_1	0.009391539	0.032643964	0.027891098	0.022311303	0.018471995	0.020106162
Eye4_10	0.008879631	0.029922978	0.022831086	0.01296308	0.010927262	0.026016728
Eye4_11	0.014640562	0.030151367	0.016093592	0.011344664	0.012833134	0.02554026
Eye4_12	0.015640751	0.02375252	0.00898595	0.011029643	0.015384797	0.020763766
Eye4_13	0.008151147	0.029753654	0.025981288	0.012305475	0.011864447	0.024465253
Eye4_14	0.01063193	0.019306798	0.013226909	0.0132781	0.013104839	0.015644689
Eye4_15	0.008076329	0.022252237	0.021311114	0.010974515	0.010624055	0.020413306
Eye4_16	0.006280714	0.016294418	0.012809507	0.012356666	0.011510049	0.019806893
Eye4_17	0.017511183	0.038381269	0.02187815	0.01832236	0.013262349	0.027650895
Eye4_18	0.024965348	0.017471806	0.009226153	0.015754946	0.026638892	0.018310547
Eye4_19	0.026319934	0.020283361	0.009131647	0.012998519	0.023370558	0.017696258
Eye4_2	0.021752142	0.017790764	0.007528982	0.014038086	0.017967962	0.014108965
Eye4_20	0.015518681	0.03331732	0.019436744	0.017294607	0.009202526	0.023795835
Eye4_21	0.031572896	0.033293693	0.005036385	0.01569588	0.024784211	0.024701518
Eye4_22	0.037262947	0.028174616	0.013498614	0.018046717	0.03023406	0.017979776
Eye4_23	0.017456055	0.027001166	0.014168032	0.018881521	0.012254284	0.020499937
Eye4_24	0.012096774	0.018885459	0.011529738	0.020610194	0.019192603	0.023272114
Eye4_25	0.012073148	0.021000032	0.009848318	0.016766948	0.012695313	0.017164661
Eye4_3	0.0201101	0.026280557	0.008202337	0.026989352	0.012305475	0.011159589
Eye4_4	0.01219128	0.031876103	0.021330803	0.018653131	0.011966828	0.020877961
Eye4_5	0.024055727	0.029033046	0.006520917	0.023532006	0.014463363	0.014880765
Eye4_6	0.023858839	0.03210843	0.009753812	0.013758506	0.02261451	0.026934224
Eye4_7	0.016192036	0.034022177	0.020192792	0.025752898	0.014364919	0.019736013
Eye4_8	0.010238155	0.022185295	0.01975964	0.012116463	0.011557302	0.0193383
Eye4_9	0.008537046	0.012344853	0.00723365	0.011360415	0.013849074	0.0109312
Eye5_1	0.026516822	0.005953881	0.026855469	0.016109343	0.030828661	0.011557302
Eye5_10	0.024835402	0.024567635	0.009340348	0.012939453	0.021889963	0.019283172
Eye5_11	0.009230091	0.010309035	0.005670363	0.009159211	0.015688004	0.015215474
Eye5_12	0.018097908	0.007458102	0.021830897	0.013423797	0.015558058	0.01394358
Eye5_13	0.007977886	0.021374118	0.017239478	0.011072959	0.008316532	0.017074093
Eye5_14	0.007485667	0.013419859	0.011478547	0.01187626	0.006926506	0.015798261
Eye5_15	0.008076329	0.021819084	0.02000378	0.008233839	0.006859564	0.018460181
Eye5_16	0.005808184	0.01245511	0.010127898	0.012147965	0.013065461	0.011324975
Eye5_17	0.012116463	0.02133474	0.013132403	0.013337166	0.010049143	0.017046528
Eye5_18	0.013530116	0.031860352	0.01956669	0.007438414	0.01534542	0.031202747
Eye5_19	0.015668315	0.018944525	0.007796749	0.014357044	0.022378245	0.027591828
Eye5_2	0.015211536	0.01707803	0.00889932	0.018964214	0.015613187	0.0119117
Eye5_20	0.008174773	0.026477445	0.019507623	0.012781943	0.012443296	0.027698148
Eye5_21	0.017865581	0.023512317	0.008269279	0.012640184	0.018086095	0.01940918
Eye5_22	0.021590694	0.023252426	0.008048765	0.012911889	0.022972845	0.025256741
Eye5_23	0.009092269	0.013234785	0.009860131	0.018105784	0.013841198	0.01721979
Eye5_24	0.013825447	0.024673954	0.011903824	0.01492408	0.01692052	0.023721018
Eye5_25	0.013093025	0.016892956	0.014061712	0.015506867	0.010029454	0.019909274
Eye5_3	0.005197833	0.010781565	0.012868574	0.017747448	0.017188288	0.018558625
Eye5_4	0.008450416	0.010730374	0.011069021	0.017743511	0.014309791	0.013439548
Eye5_5	0.018408991	0.01898784	0.008816627	0.019271358	0.015841576	0.010372039
Eye5_6	0.013175718	0.021216608	0.010537424	0.015109154	0.012919764	0.014739006
Eye5_7	0.016652753	0.025902533	0.010029454	0.016995338	0.012266098	0.014561807
Eye5_8	0.007564422	0.011982579	0.005946006	0.017231603	0.0111399	0.007997574
Eye5_9	0.014333417	0.019972278	0.006536668	0.013002457	0.010222404	0.010049143
Eye6_1	0.027548513	0.015900643	0.014443674	0.008856004	0.024756647	0.012825258
Eye6_10	0.017593876	0.043260144	0.026508947	0.016948085	0.0105453	0.028950353
Eye6_11	0.04519358	0.029029108	0.017408802	0.014951644	0.033218876	0.016581874
Eye6_12	0.004835559	0.016069966	0.017550561	0.007895193	0.007698305	0.017003213
Eye6_13	0.007769185	0.025615077	0.024792087	0.010210591	0.007796749	0.023799773
Eye6_14	0.009789252	0.032675466	0.023626512	0.010734312	0.008592175	0.028548702
Eye6_15	0.0248039	0.021401682	0.008489793	0.011301348	0.0220711	0.017503308
Eye6_16	0.026229366	0.028383317	0.004784369	0.006765058	0.028607768	0.029777281
Eye6_17	0.025796213	0.022122291	0.005107264	0.010836694	0.028993668	0.025934035
Eye6_18	0.014018397	0.029017295	0.01504615	0.011742377	0.013010333	0.025213426
Eye6_19	0.038286763	0.021484375	0.018204228	0.010482296	0.042051254	0.024484942
Eye6_2	0.032175372	0.028662897	0.006812311	0.010312973	0.02648532	0.022043536
Eye6_20	0.015313918	0.031769783	0.018259356	0.008796938	0.014809885	0.030911353
Eye6_21	0.014928018	0.023039787	0.01101783	0.011261971	0.020858272	0.02660739
Eye6_22	0.021728516	0.032325006	0.013856949	0.014612998	0.027198053	0.04055097
Eye6_23	0.022665701	0.014471239	0.010139711	0.010312973	0.029111801	0.020925214
Eye6_24	0.011651808	0.014872889	0.015530494	0.018657069	0.017022902	0.023669827
Eye6_25	0.014262538	0.029395319	0.016046339	0.015735257	0.018397177	0.030348255
Eye6_3	0.017554498	0.03179341	0.01508159	0.010694934	0.01905872	0.031761908
Eye6_4	0.015971522	0.022803522	0.008643366	0.009194651	0.020700762	0.024595199
Eye6_5	0.012939453	0.023153982	0.025170111	0.010596491	0.009005639	0.02089765
Eye6_6	0.019448557	0.026694021	0.01007277	0.014191658	0.01254174	0.020889774
Eye6_7	0.009911322	0.031498078	0.025264617	0.011159589	0.005028509	0.023827337
Eye6_8	0.038436397	0.035648469	0.005095451	0.018397177	0.025079543	0.021614321
Eye6_9	0.007343908	0.030856225	0.026229366	0.015057964	0.010155462	0.018641318
Eye7_1	0.010946951	0.02671371	0.019413117	0.011580929	0.008887506	0.021574943
Eye7_10	0.009887695	0.034045804	0.024551884	0.016987462	0.009619928	0.018208165
Eye7_11	0.008517358	0.024020287	0.016912645	0.009273406	0.005859375	0.0201101
Eye7_12	0.016849641	0.018338111	0.00578062	0.01156124	0.012604744	0.011722688
Eye7_13	0.021637947	0.020381804	0.00870637	0.009663243	0.017432428	0.015176096
Eye7_14	0.011289535	0.014479114	0.007009199	0.009647492	0.015353295	0.017125284
Eye7_15	0.013746692	0.028599893	0.016034526	0.008958386	0.013317477	0.024264428
Eye7_16	0.012683499	0.018468057	0.026355374	0.012474798	0.011919575	0.020287298
Eye7_17	0.020964592	0.03624307	0.019176852	0.009281282	0.015959709	0.028355752
Eye7_18	0.006938319	0.023307554	0.019921087	0.006898942	0.008678805	0.019936838
Eye7_19	0.021220546	0.027075983	0.007603799	0.009635679	0.017467868	0.022370369
Eye7_2	0.007867629	0.013612809	0.009612053	0.010289346	0.010053081	0.012781943
Eye7_20	0.008875693	0.009785314	0.011636057	0.011844758	0.010624055	0.014471239
Eye7_21	0.007509293	0.015120968	0.013345042	0.008426789	0.01042323	0.015806137
Eye7_22	0.012573242	0.031336631	0.023449313	0.017066217	0.010761876	0.015160345
Eye7_23	0.014467301	0.00991526	0.008426789	0.015857327	0.00863549	0.010596491
Eye7_24	0.01883033	0.012313351	0.012565367	0.01317178	0.022709016	0.012144027
Eye7_25	0.007170646	0.00804089	0.01058074	0.016688193	0.019503686	0.011836883
Eye7_3	0.017168599	0.019905336	0.006075951	0.010458669	0.014435799	0.014668126
Eye7_4	0.021381993	0.012427545	0.011773879	0.011809318	0.022559381	0.012525989
Eye7_5	0.015439926	0.025851342	0.012388168	0.010517736	0.00945848	0.016829952
Eye7_6	0.015203661	0.016550372	0.012175529	0.010454732	0.011324975	0.018216041
Eye7_7	0.02121267	0.031643775	0.011415543	0.014144405	0.013455299	0.021846648
Eye7_8	0.00984438	0.0275367	0.024945659	0.017003213	0.013742755	0.01432948
Eye7_9	0.010647681	0.0138727	0.006170457	0.010435043	0.0132781	0.014211347
Eye8_1	0.017164661	0.020555066	0.005516791	0.010431105	0.018664945	0.021921465
Eye8_10	0.020685011	0.029871787	0.010998141	0.01296308	0.013683688	0.018633443
Eye8_11	0.004626859	0.023390247	0.022898028	0.007150958	0.005839686	0.020885837
Eye8_12	0.022208921	0.022681452	0.007458102	0.010340537	0.019743889	0.019310736
Eye8_13	0.015664378	0.021960843	0.007328157	0.011364352	0.012230658	0.017889207
Eye8_14	0.008938697	0.025103169	0.021937216	0.009710496	0.007977886	0.0189524
Eye8_15	0.014219223	0.029930853	0.018570439	0.014632686	0.007958197	0.019472184
Eye8_16	0.025268555	0.036589592	0.01168331	0.019212292	0.010726436	0.02003922
Eye8_17	0.018149099	0.035309822	0.017767137	0.014353106	0.009694745	0.024414063
Eye8_18	0.013612809	0.017538747	0.006012947	0.011049332	0.010950888	0.013656124
Eye8_19	0.028280935	0.02727287	0.006072014	0.00695407	0.024374685	0.024169922
Eye8_2	0.01063193	0.017912834	0.011580929	0.009308846	0.014821699	0.021929341
Eye8_20	0.02604823	0.030289189	0.005453787	0.009556924	0.022775958	0.025512695
Eye8_21	0.00828503	0.033655966	0.034514396	0.011407668	0.012132214	0.024130544
Eye8_22	0.009726247	0.018613754	0.02315792	0.015719506	0.008190524	0.024583386
Eye8_23	0.020633821	0.027083858	0.009064705	0.009237966	0.014648438	0.020240045
Eye8_24	0.027461883	0.040058751	0.015085528	0.01574707	0.017416677	0.025776525
Eye8_25	0.027556389	0.040188697	0.014301915	0.019972278	0.010482296	0.022216797
Eye8_3	0.029915102	0.029970231	0.010592553	0.013982957	0.021657636	0.017782888
Eye8_4	0.008643366	0.031411448	0.031911542	0.007591986	0.009793189	0.02566233
Eye8_5	0.020885837	0.028048608	0.008399225	0.009395476	0.018924836	0.021307176
Eye8_6	0.020082535	0.021771831	0.005382907	0.014648438	0.012900076	0.012738628
Eye8_7	0.025044103	0.029706401	0.009419103	0.013096963	0.018208165	0.020633821
Eye8_8	0.009655368	0.022677514	0.026158487	0.008080267	0.010261782	0.022330992
Eye8_9	0.013849074	0.029371692	0.016499181	0.014534243	0.006670552	0.019901399
