# Supplementary material for: Unraveling the deep learning gearbox in optical coherence tomography image segmentation towards explainable artificial intelligence
Source: Commun Biol. 2021 Feb 5;4:170. doi: 10.1038/s42003-021-01697-y (PMC7864998; doi:10.1038/s42003-021-01697-y)
Supplement: Supplementary file 7 — Supplementary Data 5 [file 42003_2021_1697_MOESM7_ESM.csv]

sclera
b_scan_name	hd_g1_g2	hd_g1_g3	hd_g2_g3	hd_g1_cnn	hd_g2_cnn	hd_g3_cnn
Eye1_1.png	0.015372984	0.012998519	0.004768618	0.017168599	0.010946951	0.009171024
Eye1_10.png	0.007769185	0.015380859	0.009793189	0.01823573	0.011687248	0.008367723
Eye1_11.png	0.007359659	0.031502016	0.030789283	0.022685389	0.021972656	0.009304908
Eye1_12.png	0.023854902	0.017259167	0.011423419	0.008737872	0.016707882	0.008962324
Eye1_13.png	0.007643177	0.028627457	0.02426049	0.009159211	0.008304719	0.01953125
Eye1_14.png	0.004701676	0.010462607	0.006241337	0.006509104	0.007359659	0.01304971
Eye1_15.png	0.01718435	0.016298356	0.005855437	0.005284463	0.017160723	0.016274729
Eye1_16.png	0.005036385	0.022571195	0.017550561	0.008300781	0.006264963	0.015632876
Eye1_17.png	0.015077652	0.019334362	0.005193895	0.008147209	0.010214529	0.013352917
Eye1_18.png	0.012844947	0.016723633	0.0040992	0.01108871	0.006623299	0.007391161
Eye1_19.png	0.005997196	0.021322927	0.015664378	0.006780809	0.009273406	0.021047285
Eye1_2.png	0.007780998	0.026260868	0.018842143	0.018247543	0.013033959	0.011273784
Eye1_20.png	0.006162582	0.023815524	0.021795457	0.007320281	0.006670552	0.019732075
Eye1_21.png	0.006111391	0.023921843	0.018401115	0.009631741	0.00641066	0.01488864
Eye1_22.png	0.008001512	0.017188288	0.022149855	0.008017263	0.010379914	0.012163716
Eye1_23.png	0.003154139	0.014876827	0.016211725	0.008446478	0.009403352	0.008470105
Eye1_24.png	0.01667638	0.025256741	0.008643366	0.014357044	0.005280525	0.011592742
Eye1_25.png	0.01375063	0.018345987	0.004697738	0.014687815	0.007017074	0.00761955
Eye1_3.png	0.009001701	0.025792276	0.017562374	0.021748204	0.014857138	0.011730563
Eye1_4.png	0.010564989	0.026953913	0.019413117	0.022586946	0.015211536	0.008966261
Eye1_5.png	0.00733997	0.012797694	0.015404486	0.010490171	0.013537991	0.005670363
Eye1_6.png	0.010033392	0.008729996	0.006847751	0.009442729	0.017452117	0.015172159
Eye1_7.png	0.008800876	0.006686303	0.007312405	0.012222782	0.012951266	0.007489604
Eye1_8.png	0.013569493	0.011974704	0.00346916	0.009072581	0.010450794	0.009682932
Eye1_9.png	0.006985572	0.021941154	0.018176663	0.009682932	0.009816816	0.015495054
Eye2_1.png	0.016802388	0.034636467	0.017834079	0.012715001	0.007174584	0.022047474
Eye2_10.png	0.004024383	0.022334929	0.025548135	0.00635947	0.009612053	0.015991211
Eye2_11.png	0.030990108	0.023784022	0.007962135	0.005111202	0.026107296	0.01890121
Eye2_12.png	0.015857327	0.01581795	0.003583354	0.004776493	0.011978642	0.011679372
Eye2_13.png	0.003201392	0.004237021	0.006438225	0.008466167	0.007595924	0.011962891
Eye2_14.png	0.012368479	0.022004158	0.009635679	0.005197833	0.008525233	0.017452117
Eye2_15.png	0.006713867	0.011482485	0.007359659	0.004024383	0.004524477	0.00945848
Eye2_16.png	0.010608304	0.017511183	0.006910755	0.004622921	0.008174773	0.01480201
Eye2_17.png	0.004429971	0.018653131	0.015254851	0.006103516	0.008848129	0.023898217
Eye2_18.png	0.007501418	0.018542874	0.014687815	0.006264963	0.00632403	0.020169166
Eye2_19.png	0.012522051	0.017058342	0.004678049	0.003740864	0.012388168	0.01695596
Eye2_2.png	0.00390625	0.016987462	0.016160534	0.006576046	0.006631174	0.012758317
Eye2_20.png	0.004170079	0.022303427	0.023394185	0.005024572	0.003272272	0.024729083
Eye2_21.png	0.030529391	0.036538401	0.00616652	0.013955393	0.016581874	0.022590883
Eye2_22.png	0.017062279	0.024433751	0.007804624	0.009064705	0.013518303	0.020385742
Eye2_23.png	0.034345073	0.031324817	0.004870999	0.01187626	0.022468813	0.019448557
Eye2_24.png	0.033167685	0.027280746	0.00590269	0.013837261	0.022244361	0.016908707
Eye2_25.png	0.026284495	0.035089308	0.008804814	0.006776871	0.021626134	0.030430948
Eye2_3.png	0.019507623	0.012439359	0.007068265	0.005300214	0.021429246	0.014360982
Eye2_4.png	0.009911322	0.021724578	0.013648248	0.009289157	0.004150391	0.014467301
Eye2_5.png	0.008722121	0.024862966	0.016140846	0.0078125	0.00628859	0.019208354
Eye2_6.png	0.032978673	0.028505387	0.004898564	0.006284652	0.027410692	0.022937405
Eye2_7.png	0.007143082	0.023854902	0.01788527	0.0054656	0.007143082	0.019932901
Eye2_8.png	0.011785692	0.030891665	0.019105973	0.004733178	0.00816296	0.026859407
Eye2_9.png	0.007060389	0.013738817	0.01578251	0.010596491	0.005189957	0.020838584
Eye3_1.png	0.010454732	0.031482327	0.021027596	0.01324266	0.006741431	0.018373551
Eye3_10.png	0.017456055	0.034510459	0.017054404	0.017152848	0.007887317	0.017357611
Eye3_11.png	0.016546434	0.021697014	0.00570974	0.015132781	0.004130702	0.006768996
Eye3_12.png	0.005863313	0.018527123	0.015443863	0.011888073	0.006859564	0.015514743
Eye3_13.png	0.003799931	0.030860163	0.027792654	0.015317855	0.01222672	0.015565934
Eye3_14.png	0.028414819	0.050887569	0.022472751	0.023098853	0.008930822	0.027788716
Eye3_15.png	0.005477413	0.024433751	0.026312059	0.00800545	0.008922946	0.017751386
Eye3_16.png	0.010517736	0.021783644	0.026252993	0.012230658	0.008934759	0.01914535
Eye3_17.png	0.016853579	0.047847625	0.030994046	0.018534999	0.006832	0.029517389
Eye3_18.png	0.012604744	0.018231792	0.005682176	0.013845136	0.005957819	0.007804624
Eye3_19.png	0.015684066	0.030021421	0.014337355	0.016381048	0.009115896	0.014632686
Eye3_2.png	0.007399036	0.029741841	0.022571195	0.012655935	0.005721554	0.017479681
Eye3_20.png	0.008367723	0.038578157	0.030210433	0.010261782	0.004154328	0.02863927
Eye3_21.png	0.011049332	0.01946037	0.008411038	0.012561429	0.004788306	0.007599861
Eye3_22.png	0.011344664	0.014053837	0.003197455	0.013069399	0.005819997	0.006961946
Eye3_23.png	0.011494298	0.01953125	0.008052703	0.008552797	0.007178522	0.013309602
Eye3_24.png	0.009749874	0.026154549	0.016593687	0.022378245	0.013541929	0.009848318
Eye3_25.png	0.011639995	0.024114793	0.012474798	0.009801065	0.006485478	0.016329858
Eye3_3.png	0.003922001	0.020657447	0.018066406	0.008544922	0.006229524	0.012490549
Eye3_4.png	0.011836883	0.030080488	0.018243605	0.018511372	0.007714056	0.011569115
Eye3_5.png	0.004067698	0.021795457	0.018342049	0.008714245	0.005134829	0.015569871
Eye3_6.png	0.008277155	0.024992912	0.017471806	0.012057397	0.004370905	0.013880576
Eye3_7.png	0.011974704	0.026894846	0.020763766	0.013321415	0.00616652	0.015573809
Eye3_8.png	0.007568359	0.021712765	0.028343939	0.010151525	0.013183594	0.015404486
Eye3_9.png	0.016038464	0.044063445	0.028143114	0.019956527	0.006792622	0.024106918
Eye4_1.png	0.007343908	0.030025359	0.025193737	0.015892767	0.011762065	0.016030588
Eye4_10.png	0.00718246	0.028154927	0.021752142	0.007717994	0.006245275	0.021649761
Eye4_11.png	0.012774068	0.027450069	0.014676002	0.005713678	0.008556735	0.022460938
Eye4_12.png	0.013683688	0.020964592	0.00730453	0.00628859	0.010435043	0.016904769
Eye4_13.png	0.006119267	0.028036794	0.02476846	0.007769185	0.007989699	0.021039409
Eye4_14.png	0.008800876	0.016384986	0.011639995	0.007505355	0.008690619	0.012171591
Eye4_15.png	0.006264963	0.019326487	0.019755702	0.005536479	0.006327967	0.017050466
Eye4_16.png	0.004268523	0.013860887	0.011608493	0.006343718	0.006390972	0.015361171
Eye4_17.png	0.015479303	0.035802041	0.020322738	0.0122976	0.008025139	0.023764333
Eye4_18.png	0.022098664	0.014073526	0.008056641	0.007139144	0.020842521	0.01308515
Eye4_19.png	0.023791898	0.017688382	0.007647114	0.008178711	0.018755513	0.013250536
Eye4_2.png	0.018452306	0.015558058	0.005012758	0.010005828	0.011636057	0.009521484
Eye4_20.png	0.012959142	0.030887727	0.017928585	0.011214718	0.004847373	0.019680885
Eye4_21.png	0.028225806	0.02934019	0.00308326	0.008371661	0.020043158	0.021157542
Eye4_22.png	0.034892421	0.024418	0.011545489	0.0109312	0.023984848	0.013589182
Eye4_23.png	0.015955771	0.024772398	0.012778005	0.01269925	0.006438225	0.015751008
Eye4_24.png	0.009281282	0.016455866	0.009127709	0.014896516	0.014160156	0.019712387
Eye4_25.png	0.010490171	0.019054782	0.008572486	0.011013892	0.007950321	0.013152092
Eye4_3.png	0.017873456	0.024705456	0.007099767	0.021059098	0.006958008	0.00555223
Eye4_4.png	0.010076707	0.029576455	0.020066784	0.013077274	0.006843813	0.016680318
Eye4_5.png	0.02280746	0.026804278	0.00434334	0.017365486	0.007985761	0.01050986
Eye4_6.png	0.02210654	0.028816469	0.007292717	0.007123393	0.016889018	0.023504442
Eye4_7.png	0.013695502	0.031470514	0.018885459	0.017845892	0.008371661	0.013813634
Eye4_8.png	0.007808562	0.019480059	0.018712198	0.007253339	0.005918441	0.013856949
Eye4_9.png	0.007017074	0.010612242	0.005469538	0.006615423	0.007907006	0.006721743
Eye5_1.png	0.023220924	0.002516224	0.025280368	0.010368101	0.028280935	0.009041079
Eye5_10.png	0.021468624	0.021000032	0.007399036	0.006800498	0.018219979	0.016475554
Eye5_11.png	0.006753245	0.007879442	0.003764491	0.006635112	0.012333039	0.012482674
Eye5_12.png	0.016440115	0.005883002	0.021078787	0.009360037	0.012018019	0.010675246
Eye5_13.png	0.004807995	0.017570249	0.015558058	0.006174395	0.005666425	0.015428112
Eye5_14.png	0.002512286	0.010246031	0.009474231	0.005772744	0.005111202	0.012569304
Eye5_15.png	0.005540417	0.018802766	0.018735824	0.004874937	0.004997007	0.016558247
Eye5_16.png	0.003669985	0.009430916	0.007044638	0.008080267	0.009072581	0.009777438
Eye5_17.png	0.010419292	0.018826392	0.011037519	0.008710307	0.00562311	0.014589371
Eye5_18.png	0.011825069	0.029387443	0.017775013	0.004351216	0.01210465	0.029627646
Eye5_19.png	0.01331354	0.017243416	0.006079889	0.010887884	0.020751953	0.02468183
Eye5_2.png	0.01280557	0.013553742	0.006371283	0.014014459	0.011541551	0.010179089
Eye5_20.png	0.00632403	0.02438256	0.018082157	0.007560484	0.008103894	0.023272114
Eye5_21.png	0.015337544	0.019204417	0.005961757	0.006824124	0.014286164	0.017798639
Eye5_22.png	0.019294985	0.021555255	0.006505166	0.010627993	0.020976405	0.023346932
Eye5_23.png	0.007190335	0.011037519	0.008666992	0.014597247	0.011336788	0.014782321
Eye5_24.png	0.011659684	0.021933279	0.010446856	0.010277533	0.014187721	0.021200857
Eye5_25.png	0.009942824	0.014077463	0.012640184	0.011045394	0.00797001	0.016916583
Eye5_3.png	0.002787928	0.007918819	0.009226153	0.01476657	0.013293851	0.017448179
Eye5_4.png	0.006552419	0.008115707	0.009430916	0.013033959	0.010592553	0.011045394
Eye5_5.png	0.016310169	0.01625504	0.007253339	0.014542118	0.012344853	0.008281092
Eye5_6.png	0.011084772	0.019499748	0.009037141	0.011608493	0.010659495	0.012159778
Eye5_7.png	0.013463174	0.022575132	0.009167087	0.011328913	0.009702621	0.01203377
Eye5_8.png	0.0046938	0.00847798	0.004453598	0.011427356	0.007820376	0.004981256
Eye5_9.png	0.01269925	0.017440304	0.004953692	0.00937185	0.007162771	0.008288968
Eye6_1.png	0.0257844	0.014148343	0.011919575	0.006808373	0.021771831	0.01164787
Eye6_10.png	0.015542307	0.039649225	0.024114793	0.012273973	0.007103705	0.027517011
Eye6_11.png	0.043925624	0.027662708	0.016262916	0.012703188	0.031222436	0.015085528
Eye6_12.png	0.003162015	0.013766381	0.014534243	0.005186019	0.004331527	0.015857327
Eye6_13.png	0.005453787	0.023094916	0.023925781	0.006150769	0.005375032	0.021574943
Eye6_14.png	0.008115707	0.030336442	0.022220735	0.007119456	0.006146831	0.027012979
Eye6_15.png	0.021582819	0.017582063	0.006694178	0.005957819	0.019806893	0.015806137
Eye6_16.png	0.024162046	0.026233304	0.003189579	0.004532353	0.026229366	0.028300624
Eye6_17.png	0.021980532	0.018834268	0.00387081	0.006371283	0.027075983	0.023929719
Eye6_18.png	0.010872133	0.02452432	0.013652186	0.006402785	0.010754001	0.023878528
Eye6_19.png	0.036266696	0.019117786	0.01714891	0.006469727	0.039365707	0.022216797
Eye6_2.png	0.029769405	0.025705645	0.005189957	0.007044638	0.024496755	0.020432995
Eye6_20.png	0.012494487	0.02934019	0.016845703	0.004370905	0.013179656	0.028631395
Eye6_21.png	0.013805759	0.020499937	0.00851342	0.006930444	0.016585811	0.024721207
Eye6_22.png	0.017373362	0.029328377	0.011955015	0.007367534	0.024307743	0.036262758
Eye6_23.png	0.021039409	0.012707126	0.008458291	0.005926317	0.025548135	0.017215852
Eye6_24.png	0.008816627	0.010856382	0.013443485	0.012112525	0.012533865	0.020755891
Eye6_25.png	0.012415732	0.026808216	0.014581496	0.008682743	0.012514176	0.025835591
Eye6_3.png	0.015093403	0.028788905	0.013695502	0.006347656	0.016258978	0.029930853
Eye6_4.png	0.013923891	0.019991967	0.006847751	0.006280714	0.01902328	0.023256363
Eye6_5.png	0.010557113	0.020913401	0.024311681	0.006717805	0.006737494	0.018897272
Eye6_6.png	0.017589938	0.024421938	0.008729996	0.010694934	0.010391728	0.018176663
Eye6_7.png	0.006627237	0.029355941	0.023681641	0.007891255	0.003288023	0.022291614
Eye6_8.png	0.035487021	0.032360446	0.00406376	0.012982768	0.022504253	0.019377678
Eye6_9.png	0.005221459	0.028328188	0.025004725	0.011297411	0.008241715	0.017030777
Eye7_1.png	0.009084394	0.024291992	0.016436177	0.009375788	0.006615423	0.01960213
Eye7_10.png	0.008237777	0.030430948	0.02226405	0.013837261	0.007568359	0.016609438
Eye7_11.png	0.006158644	0.021775769	0.015688004	0.00539472	0.003772366	0.017223727
Eye7_12.png	0.015337544	0.016314107	0.004252772	0.00804089	0.009927073	0.009714434
Eye7_13.png	0.019019342	0.017767137	0.007717994	0.006390972	0.015684066	0.013518303
Eye7_14.png	0.00870637	0.012659873	0.004174017	0.006615423	0.012399981	0.015565934
Eye7_15.png	0.012380292	0.026331748	0.014014459	0.0064461	0.010793378	0.022768082
Eye7_16.png	0.00984438	0.01527454	0.025111045	0.007379347	0.008907195	0.017700195
Eye7_17.png	0.018751575	0.034230878	0.015479303	0.007406912	0.01222672	0.026910597
Eye7_18.png	0.005071825	0.021547379	0.017775013	0.004894626	0.005839686	0.018771264
Eye7_19.png	0.018735824	0.023965159	0.00632403	0.005792433	0.015518681	0.020748015
Eye7_2.png	0.006564233	0.01149036	0.007627426	0.008340159	0.00793457	0.011395854
Eye7_20.png	0.006544544	0.007406912	0.009588426	0.009442729	0.007158833	0.012533865
Eye7_21.png	0.006142893	0.013486801	0.012077085	0.006213773	0.008403163	0.014565745
Eye7_22.png	0.009757749	0.026481382	0.021204795	0.013431672	0.009139522	0.013301726
Eye7_23.png	0.012380292	0.00648154	0.006292528	0.013262349	0.006883191	0.008348034
Eye7_24.png	0.016526745	0.009907384	0.011313162	0.010742188	0.020724389	0.010372039
Eye7_25.png	0.004930066	0.006056263	0.009718372	0.013868763	0.01702684	0.009608115
Eye7_3.png	0.015664378	0.017507245	0.004528415	0.007643177	0.012289724	0.013022146
Eye7_4.png	0.019913212	0.01038779	0.009769563	0.009675057	0.020082535	0.011061145
Eye7_5.png	0.013010333	0.022705078	0.009694745	0.007568359	0.007332094	0.015688004
Eye7_6.png	0.011195029	0.01406565	0.01026572	0.004701676	0.009399414	0.014703566
Eye7_7.png	0.019027218	0.029261435	0.010336599	0.009805003	0.010639806	0.019511561
Eye7_8.png	0.006950132	0.025445754	0.023724956	0.013644311	0.012112525	0.012565367
Eye7_9.png	0.008202337	0.010954826	0.005123015	0.006347656	0.011124149	0.012600806
Eye8_1.png	0.014935893	0.018641318	0.004288212	0.006052325	0.015577747	0.019188666
Eye8_10.png	0.018578314	0.027883222	0.009367912	0.010635868	0.01082488	0.017247354
Eye8_11.png	0.002358713	0.021378056	0.02124811	0.004445722	0.004237021	0.019184728
Eye8_12.png	0.021003969	0.02156313	0.00600901	0.007599861	0.016609438	0.017286731
Eye8_13.png	0.014483052	0.020444808	0.006221648	0.00749748	0.008962324	0.014947707
Eye8_14.png	0.007536857	0.022571195	0.018979965	0.007257277	0.005138766	0.018141224
Eye8_15.png	0.011951077	0.027489447	0.017263105	0.010769752	0.006001134	0.017333984
Eye8_16.png	0.022138042	0.032695155	0.010557113	0.014164094	0.008690619	0.018531061
Eye8_17.png	0.016865392	0.033333071	0.016475554	0.011431294	0.006930444	0.021901777
Eye8_18.png	0.011069021	0.014754757	0.004859186	0.006347656	0.007973948	0.011163527
Eye8_19.png	0.025973412	0.025512695	0.004626859	0.00394169	0.022953157	0.02249244
Eye8_2.png	0.008793	0.01594002	0.00949392	0.007387223	0.012762254	0.020696825
Eye8_20.png	0.024677892	0.028280935	0.003886561	0.007402974	0.020724389	0.024256552
Eye8_21.png	0.005567981	0.030655399	0.03315981	0.007757371	0.010214529	0.022968908
Eye8_22.png	0.006729618	0.01606209	0.021492251	0.011521862	0.005524666	0.022449124
Eye8_23.png	0.019357989	0.025666268	0.007607737	0.007725869	0.013285975	0.018798828
Eye8_24.png	0.024815713	0.036947927	0.012140089	0.012860698	0.01499496	0.024244739
Eye8_25.png	0.024945659	0.037385018	0.012439359	0.016873267	0.009411227	0.020519626
Eye8_3.png	0.028040732	0.028017106	0.00867093	0.011651808	0.018893334	0.016562185
Eye8_4.png	0.006465789	0.028891287	0.029985982	0.004819808	0.007859753	0.024528257
Eye8_5.png	0.019082346	0.024248677	0.005953881	0.005229335	0.015947896	0.020098286
Eye8_6.png	0.018082157	0.018924836	0.003772366	0.010435043	0.010167276	0.010568926
Eye8_7.png	0.023067351	0.02702873	0.007221837	0.008785125	0.014463363	0.018424742
Eye8_8.png	0.007682554	0.020921276	0.024303805	0.005906628	0.006658739	0.019889585
Eye8_9.png	0.011470672	0.026508947	0.015038275	0.009612053	0.003827495	0.017542685
